# Supplementary material for: A network-based approach to dissect the cilia/centrosome complex interactome
Source: BMC Genomics. 2014 Aug 7;15(1):658. doi: 10.1186/1471-2164-15-658 (PMC4137083; doi:10.1186/1471-2164-15-658)
Supplement: Supplementary file 1 — Additional file 1: Table S1: Includes information about all the genes included in the analysis; Table S2 includes information about the communities of CCCI. (XLSX 284 KB) [file 12864_2013_6355_MOESM1_ESM.xlsx]

## Sheet: Table S1
Supplementary Table 1: Information about genes included in the analysis. Ensembl gene ID HGCN: Official gene symbol (where available) Phenotype MIM number: MIM number of the phenotype (ciliopathy) associated with the gene InNet: whether the gene is present in the CCCI or not Community: communities the gene belongs to (where available) Localization: cilium or centrosome Nuclear localization: wheth…
Ensembl gene ID	HGCN	Phenotype MIM number (Ciliopathy)	InNet	Community	Localization	Nuclear localization	SCGS	Gene product
ENSG00000127914	AKAP9	no	yes	1	centrosome	no	no	A kinase (PRKA) anchor protein (yotiao) 9 [Source:HGNC Symbol;Acc:379]
ENSG00000116127	ALMS1	609254	yes	1	centrosome	no	yes	Alstrom syndrome 1 [Source:HGNC Symbol;Acc:428]
ENSG00000087586	AURKA	no	yes	1	centrosome	no	no	aurora kinase A [Source:HGNC Symbol;Acc:11393]
ENSG00000178999	AURKB	no	yes	1	centrosome	yes	no	aurora kinase B [Source:HGNC Symbol;Acc:11390]
ENSG00000141577	AZI1	no	yes	1	centrosome	no	yes	5-azacytidine induced 1 [Source:HGNC Symbol;Acc:29511]
ENSG00000154473	BUB3	no	yes	1	NA	yes	no	BUB3 mitotic checkpoint protein [Source:HGNC Symbol;Acc:1151]
ENSG00000136861	CDK5RAP2	no	yes	1	centrosome	no	no	CDK5 regulatory subunit associated protein 2 [Source:HGNC Symbol;Acc:18672]
ENSG00000174799	CEP135	no	yes	1	centrosome	no	yes	centrosomal protein 135kDa [Source:HGNC Symbol;Acc:29086]
ENSG00000110274	CEP164	614845	yes	1	centrosome	yes	yes	centrosomal protein 164kDa [Source:HGNC Symbol;Acc:29182]
ENSG00000198707	CEP290	611755, 611134, 610188, 610189, 209900	yes	1	centrosome	yes	yes	centrosomal protein 290kDa [Source:HGNC Symbol;Acc:29021]
ENSG00000106477	CEP41	614464	yes	1	centrosome	no	yes	centrosomal protein 41kDa [Source:HGNC Symbol;Acc:12370]
ENSG00000148019	CEP78	no	yes	1	centrosome	no	no	centrosomal protein 78kDa [Source:HGNC Symbol;Acc:25740]
ENSG00000147400	CETN2	no	yes	1	centrosome	yes	no	centrin, EF-hand protein, 2 [Source:HGNC Symbol;Acc:1867]
ENSG00000175216	CKAP5	no	yes	1	centrosome	no	no	cytoskeleton associated protein 5 [Source:HGNC Symbol;Acc:28959]
ENSG00000074054	CLASP1	no	yes	1	centrosome	no	no	cytoplasmic linker associated protein 1 [Source:HGNC Symbol;Acc:17088]
ENSG00000119397	CNTRL	no	yes	1	centrosome	no	no	centriolin [Source:HGNC Symbol;Acc:1858]
ENSG00000141551	CSNK1D	no	yes	1	centrosome	yes	no	casein kinase 1, delta [Source:HGNC Symbol;Acc:2452]
ENSG00000213923	CSNK1E	no	yes	1	centrosome	yes	no	casein kinase 1, epsilon [Source:HGNC Symbol;Acc:2453]
ENSG00000175203	DCTN2	no	yes	1	centrosome	no	no	dynactin 2 (p50) [Source:HGNC Symbol;Acc:2712]
ENSG00000137100	DCTN3	no	yes	1	centrosome	no	no	dynactin 3 (p22) [Source:HGNC Symbol;Acc:2713]
ENSG00000197102	DYNC1H1	no	yes	1	centrosome	no	no	dynein, cytoplasmic 1, heavy chain 1 [Source:HGNC Symbol;Acc:2961]
ENSG00000077380	DYNC1I2	no	yes	1	centrosome	no	no	dynein, cytoplasmic 1, intermediate chain 2 [Source:HGNC Symbol;Acc:2964]
ENSG00000213066	FGFR1OP	no	yes	1	centrosome	no	no	FGFR1 oncogene partner [Source:HGNC Symbol;Acc:17012]
ENSG00000101367	MAPRE1	no	yes	1	centrosome	no	yes	microtubule-associated protein, RP/EB family, member 1 [Source:HGNC Symbol;Acc:6890]
ENSG00000117650	NEK2	no	yes	1	centrosome	yes	yes	NIMA-related kinase 2 [Source:HGNC Symbol;Acc:7745]
ENSG00000136811	ODF2	no	yes	1	centrosome	no	yes	outer dense fiber of sperm tails 2 [Source:HGNC Symbol;Acc:8114]
ENSG00000046651	OFD1	311200, 300804, 300209	yes	1	centrosome	yes	yes	oral-facial-digital syndrome 1 [Source:HGNC Symbol;Acc:2567]
ENSG00000007168	PAFAH1B1	no	yes	1	centrosome	yes	yes	platelet-activating factor acetylhydrolase 1b, regulatory subunit 1 (45kDa) [Source:HGNC Symbol;Acc:8574]
ENSG00000160299	PCNT	no	yes	1	centrosome	no	no	pericentrin [Source:HGNC Symbol;Acc:16068]
ENSG00000166851	PLK1	no	yes	1	centrosome	yes	yes	polo-like kinase 1 [Source:HGNC Symbol;Acc:9077]
ENSG00000105568	PPP2R1A	no	yes	1	centrosome	no	no	protein phosphatase 2, regulatory subunit A, alpha [Source:HGNC Symbol;Acc:9302]
ENSG00000005249	PRKAR2B	no	yes	1	centrosome	no	no	protein kinase, cAMP-dependent, regulatory, type II, beta [Source:HGNC Symbol;Acc:9392]
ENSG00000106588	PSMA2	no	yes	1	centrosome	yes	no	proteasome (prosome, macropain) subunit, alpha type, 2 [Source:HGNC Symbol;Acc:9531]
ENSG00000100567	PSMA3	no	yes	1	centrosome	yes	no	proteasome (prosome, macropain) subunit, alpha type, 3 [Source:HGNC Symbol;Acc:9532]
ENSG00000143106	PSMA5	no	yes	1	centrosome	yes	no	proteasome (prosome, macropain) subunit, alpha type, 5 [Source:HGNC Symbol;Acc:9534]
ENSG00000100902	PSMA6	no	yes	1	NA	yes	no	proteasome (prosome, macropain) subunit, alpha type, 6 [Source:HGNC Symbol;Acc:9535]
ENSG00000101182	PSMA7	no	yes	1	centrosome	yes	no	proteasome (prosome, macropain) subunit, alpha type, 7 [Source:HGNC Symbol;Acc:9536]
ENSG00000126067	PSMB2	no	yes	1	centrosome	yes	no	proteasome (prosome, macropain) subunit, beta type, 2 [Source:HGNC Symbol;Acc:9539]
ENSG00000159377	PSMB4	no	yes	1	centrosome	yes	no	proteasome (prosome, macropain) subunit, beta type, 4 [Source:HGNC Symbol;Acc:9541]
ENSG00000100804	PSMB5	no	yes	1	centrosome	yes	no	proteasome (prosome, macropain) subunit, beta type, 5 [Source:HGNC Symbol;Acc:9542]
ENSG00000161057	PSMC2	no	yes	1	centrosome	yes	no	proteasome (prosome, macropain) 26S subunit, ATPase, 2 [Source:HGNC Symbol;Acc:9548]
ENSG00000013275	PSMC4	no	yes	1	centrosome	yes	no	proteasome (prosome, macropain) 26S subunit, ATPase, 4 [Source:HGNC Symbol;Acc:9551]
ENSG00000087191	PSMC5	no	yes	1	centrosome	yes	no	proteasome (prosome, macropain) 26S subunit, ATPase, 5 [Source:HGNC Symbol;Acc:9552]
ENSG00000100519	PSMC6	no	yes	1	centrosome	yes	no	proteasome (prosome, macropain) 26S subunit, ATPase, 6 [Source:HGNC Symbol;Acc:9553]
ENSG00000173692	PSMD1	no	yes	1	centrosome	no	no	proteasome (prosome, macropain) 26S subunit, non-ATPase, 1 [Source:HGNC Symbol;Acc:9554]
ENSG00000108671	PSMD11	no	yes	1	NA	no	no	proteasome (prosome, macropain) 26S subunit, non-ATPase, 11 [Source:HGNC Symbol;Acc:9556]
ENSG00000197170	PSMD12	no	yes	1	NA	no	no	proteasome (prosome, macropain) 26S subunit, non-ATPase, 12 [Source:HGNC Symbol;Acc:9557]
ENSG00000185627	PSMD13	no	yes	1	centrosome	no	no	proteasome (prosome, macropain) 26S subunit, non-ATPase, 13 [Source:HGNC Symbol;Acc:9558]
ENSG00000175166	PSMD2	no	yes	1	centrosome	no	no	proteasome (prosome, macropain) 26S subunit, non-ATPase, 2 [Source:HGNC Symbol;Acc:9559]
ENSG00000108344	PSMD3	no	yes	1	centrosome	no	no	proteasome (prosome, macropain) 26S subunit, non-ATPase, 3 [Source:HGNC Symbol;Acc:9560]
ENSG00000163636	PSMD6	no	yes	1	centrosome	no	no	proteasome (prosome, macropain) 26S subunit, non-ATPase, 6 [Source:HGNC Symbol;Acc:9564]
ENSG00000103035	PSMD7	no	yes	1	centrosome	no	no	proteasome (prosome, macropain) 26S subunit, non-ATPase, 7 [Source:HGNC Symbol;Acc:9565]
ENSG00000092010	PSME1	no	yes	1	centrosome	no	no	proteasome (prosome, macropain) activator subunit 1 (PA28 alpha) [Source:HGNC Symbol;Acc:9568]
ENSG00000131467	PSME3	no	yes	1	centrosome	yes	no	proteasome (prosome, macropain) activator subunit 3 (PA28 gamma; Ki) [Source:HGNC Symbol;Acc:9570]
ENSG00000054282	SDCCAG8	613615	yes	1	centrosome	no	yes	serologically defined colon cancer antigen 8 [Source:HGNC Symbol;Acc:10671]
ENSG00000176101	SSNA1	no	yes	1	centrosome	yes	yes	Sjogren syndrome nuclear autoantigen 1 [Source:HGNC Symbol;Acc:11321]
ENSG00000130640	TUBGCP2	no	yes	1	centrosome	no	yes	tubulin, gamma complex associated protein 2 [Source:HGNC Symbol;Acc:18599]
ENSG00000126216	TUBGCP3	no	yes	1	centrosome	no	yes	tubulin, gamma complex associated protein 3 [Source:HGNC Symbol;Acc:18598]
ENSG00000137822	TUBGCP4	no	yes	1	centrosome	no	yes	tubulin, gamma complex associated protein 4 [Source:HGNC Symbol;Acc:16691]
ENSG00000170315	UBB	no	yes	1	NA	yes	no	ubiquitin B [Source:HGNC Symbol;Acc:12463]
ENSG00000150991	UBC	no	yes	1	NA	yes	no	ubiquitin C [Source:HGNC Symbol;Acc:12468]
ENSG00000175063	UBE2C	no	yes	1	centrosome	no	no	ubiquitin-conjugating enzyme E2C [Source:HGNC Symbol;Acc:15937]
ENSG00000170142	UBE2E1	no	yes	1	centrosome	yes	no	ubiquitin-conjugating enzyme E2E 1 [Source:HGNC Symbol;Acc:12477]
ENSG00000108953	YWHAE	no	yes	1	centrosome	no	no	tyrosine 3-monooxygenase/tryptophan 5-monooxygenase activation protein, epsilon polypeptide [Source:HGNC Symbol;Acc:12851]
ENSG00000170027	YWHAG	no	yes	1	centrosome	no	no	tyrosine 3-monooxygenase/tryptophan 5-monooxygenase activation protein, gamma polypeptide [Source:HGNC Symbol;Acc:12852]
ENSG00000143632	ACTA1	no	yes	2	centrosome	no	no	actin, alpha 1, skeletal muscle [Source:HGNC Symbol;Acc:129]
ENSG00000159251	ACTC1	no	yes	2	NA	no	no	actin, alpha, cardiac muscle 1 [Source:HGNC Symbol;Acc:143]
ENSG00000138107	ACTR1A	no	yes	2	centrosome	no	no	ARP1 actin-related protein 1 homolog A, centractin alpha (yeast) [Source:HGNC Symbol;Acc:167]
ENSG00000102879	CORO1A	no	yes	2	cilium	no	no	coronin, actin binding protein, 1A [Source:HGNC Symbol;Acc:2252]
ENSG00000198947	DMD	no	yes	2	centrosome	no	no	dystrophin [Source:HGNC Symbol;Acc:2928]
ENSG00000151914	DST	no	yes	2	NA	yes	no	dystonin [Source:HGNC Symbol;Acc:1090]
ENSG00000066629	EML1	no	yes	2	centrosome	no	no	echinoderm microtubule associated protein like 1 [Source:HGNC Symbol;Acc:3330]
ENSG00000092820	EZR	no	yes	2	centrosome	no	no	ezrin [Source:HGNC Symbol;Acc:12691]
ENSG00000010810	FYN	no	yes	2	centrosome	no	no	FYN oncogene related to SRC, FGR, YES [Source:HGNC Symbol;Acc:4037]
ENSG00000141013	GAS8	no	yes	2	cilium	no	yes	growth arrest-specific 8 [Source:HGNC Symbol;Acc:4166]
ENSG00000203879	GDI1	no	yes	2	centrosome	no	no	GDP dissociation inhibitor 1 [Source:HGNC Symbol;Acc:4226]
ENSG00000057608	GDI2	no	yes	2	centrosome	no	no	GDP dissociation inhibitor 2 [Source:HGNC Symbol;Acc:4227]
ENSG00000174775	HRAS	no	yes	2	NA	yes	no	v-Ha-ras Harvey rat sarcoma viral oncogene homolog [Source:HGNC Symbol;Acc:5173]
ENSG00000140575	IQGAP1	no	yes	2	centrosome	no	no	IQ motif containing GTPase activating protein 1 [Source:HGNC Symbol;Acc:6110]
ENSG00000233450	KIFC1	no	yes	2	cilium	no	no	kinesin family member C1 [Source:HGNC Symbol;Acc:6389]
ENSG00000133703	KRAS	no	yes	2	NA	no	no	v-Ki-ras2 Kirsten rat sarcoma viral oncogene homolog [Source:HGNC Symbol;Acc:6407]
ENSG00000166963	MAP1A	no	yes	2	centrosome	no	no	microtubule-associated protein 1A [Source:HGNC Symbol;Acc:6835]
ENSG00000078018	MAP2	no	yes	2	centrosome	no	no	microtubule-associated protein 2 [Source:HGNC Symbol;Acc:6839]
ENSG00000173327	MAP3K11	no	yes	2	centrosome	no	no	mitogen-activated protein kinase kinase kinase 11 [Source:HGNC Symbol;Acc:6850]
ENSG00000047849	MAP4	no	yes	2	centrosome	no	no	microtubule-associated protein 4 [Source:HGNC Symbol;Acc:6862]
ENSG00000186868	MAPT	no	yes	2	centrosome	no	no	microtubule-associated protein tau [Source:HGNC Symbol;Acc:6893]
ENSG00000101871	MID1	no	yes	2	cilium	no	no	midline 1 (Opitz/BBB syndrome) [Source:HGNC Symbol;Acc:7095]
ENSG00000168530	MYL1	no	yes	2	NA	no	no	myosin, light chain 1, alkali; skeletal, fast [Source:HGNC Symbol;Acc:7582]
ENSG00000111245	MYL2	no	yes	2	NA	no	no	myosin, light chain 2, regulatory, cardiac, slow [Source:HGNC Symbol;Acc:7583]
ENSG00000160808	MYL3	no	yes	2	NA	no	no	myosin, light chain 3, alkali; ventricular, skeletal, slow [Source:HGNC Symbol;Acc:7584]
ENSG00000198336	MYL4	no	yes	2	NA	no	no	myosin, light chain 4, alkali; atrial, embryonic [Source:HGNC Symbol;Acc:7585]
ENSG00000197879	MYO1C	no	yes	2	centrosome	yes	no	myosin IC [Source:HGNC Symbol;Acc:7597]
ENSG00000095777	MYO3A	no	yes	2	centrosome	no	no	myosin IIIA [Source:HGNC Symbol;Acc:7601]
ENSG00000196586	MYO6	no	yes	2	centrosome	yes	no	myosin VI [Source:HGNC Symbol;Acc:7605]
ENSG00000149294	NCAM1	no	yes	2	centrosome	no	no	neural cell adhesion molecule 1 [Source:HGNC Symbol;Acc:7656]
ENSG00000213281	NRAS	no	yes	2	NA	no	no	neuroblastoma RAS viral (v-ras) oncogene homolog [Source:HGNC Symbol;Acc:7989]
ENSG00000089159	PXN	no	yes	2	centrosome	no	no	paxillin [Source:HGNC Symbol;Acc:9718]
ENSG00000011454	RABGAP1	no	yes	2	centrosome	no	no	RAB GTPase activating protein 1 [Source:HGNC Symbol;Acc:17155]
ENSG00000128340	RAC2	no	yes	2	centrosome	no	no	ras-related C3 botulinum toxin substrate 2 (rho family, small GTP binding protein Rac2) [Source:HGNC Symbol;Acc:9802]
ENSG00000169750	RAC3	no	yes	2	NA	no	no	ras-related C3 botulinum toxin substrate 3 (rho family, small GTP binding protein Rac3) [Source:HGNC Symbol;Acc:9803]
ENSG00000010017	RANBP9	no	yes	2	centrosome	yes	no	RAN binding protein 9 [Source:HGNC Symbol;Acc:13727]
ENSG00000143878	RHOB	no	yes	2	centrosome	yes	no	ras homolog family member B [Source:HGNC Symbol;Acc:668]
ENSG00000173156	RHOD	no	yes	2	NA	no	no	ras homolog family member D [Source:HGNC Symbol;Acc:670]
ENSG00000139725	RHOF	no	yes	2	NA	no	no	ras homolog family member F (in filopodia) [Source:HGNC Symbol;Acc:15703]
ENSG00000177105	RHOG	no	yes	2	centrosome	no	no	ras homolog family member G [Source:HGNC Symbol;Acc:672]
ENSG00000168421	RHOH	no	yes	2	NA	no	no	ras homolog family member H [Source:HGNC Symbol;Acc:686]
ENSG00000116574	RHOU	no	yes	2	centrosome	no	no	ras homolog family member U [Source:HGNC Symbol;Acc:17794]
ENSG00000104140	RHOV	no	yes	2	NA	no	no	ras homolog family member V [Source:HGNC Symbol;Acc:18313]
ENSG00000184640	SEPT9	no	yes	2	centrosome	no	no	septin 9 [Source:HGNC Symbol;Acc:7323]
ENSG00000163554	SPTA1	no	yes	2	NA	no	no	spectrin, alpha, erythrocytic 1 (elliptocytosis 2) [Source:HGNC Symbol;Acc:11272]
ENSG00000197694	SPTAN1	no	yes	2	NA	no	no	spectrin, alpha, non-erythrocytic 1 [Source:HGNC Symbol;Acc:11273]
ENSG00000070182	SPTB	no	yes	2	centrosome	no	no	spectrin, beta, erythrocytic [Source:HGNC Symbol;Acc:11274]
ENSG00000115306	SPTBN1	no	yes	2	centrosome	no	no	spectrin, beta, non-erythrocytic 1 [Source:HGNC Symbol;Acc:11275]
ENSG00000173898	SPTBN2	no	yes	2	centrosome	no	no	spectrin, beta, non-erythrocytic 2 [Source:HGNC Symbol;Acc:11276]
ENSG00000160460	SPTBN4	no	yes	2	centrosome	no	no	spectrin, beta, non-erythrocytic 4 [Source:HGNC Symbol;Acc:14896]
ENSG00000137877	SPTBN5	no	yes	2	cilium	no	no	spectrin, beta, non-erythrocytic 5 [Source:HGNC Symbol;Acc:15680]
ENSG00000124214	STAU1	no	yes	2	centrosome	no	no	staufen, RNA binding protein, homolog 1 (Drosophila) [Source:HGNC Symbol;Acc:11370]
ENSG00000124659	TBCC	no	yes	2	cilium	no	no	tubulin folding cofactor C [Source:HGNC Symbol;Acc:11580]
ENSG00000116957	TBCE	no	yes	2	cilium	no	no	tubulin folding cofactor E [Source:HGNC Symbol;Acc:11582]
ENSG00000136842	TMOD1	no	yes	2	centrosome	no	no	tropomodulin 1 [Source:HGNC Symbol;Acc:11871]
ENSG00000101470	TNNC2	no	yes	2	NA	no	no	troponin C type 2 (fast) [Source:HGNC Symbol;Acc:11944]
ENSG00000140416	TPM1	no	yes	2	centrosome	no	no	tropomyosin 1 (alpha) [Source:HGNC Symbol;Acc:12010]
ENSG00000198467	TPM2	no	yes	2	centrosome	no	no	tropomyosin 2 (beta) [Source:HGNC Symbol;Acc:12011]
ENSG00000167460	TPM4	no	yes	2	centrosome	no	no	tropomyosin 4 [Source:HGNC Symbol;Acc:12013]
ENSG00000171368	TPPP	no	yes	2	centrosome	yes	no	tubulin polymerization promoting protein [Source:HGNC Symbol;Acc:24164]
ENSG00000165699	TSC1	no	yes	2	centrosome	no	no	tuberous sclerosis 1 [Source:HGNC Symbol;Acc:12362]
ENSG00000198033	TUBA3C	no	yes	2	NA	no	no	tubulin, alpha 3c [Source:HGNC Symbol;Acc:12408]
ENSG00000244038	DDOST	no	yes	3	centrosome	no	no	dolichyl-diphosphooligosaccharide--protein glycosyltransferase subunit (non-catalytic) [Source:HGNC Symbol;Acc:2728]
ENSG00000167658	EEF2	no	yes	3	NA	no	no	eukaryotic translation elongation factor 2 [Source:HGNC Symbol;Acc:3214]
ENSG00000120705	ETF1	no	yes	3	centrosome	no	no	eukaryotic translation termination factor 1 [Source:HGNC Symbol;Acc:3477]
ENSG00000189369	GSPT2	no	yes	3	centrosome	no	no	G1 to S phase transition 2 [Source:HGNC Symbol;Acc:4622]
ENSG00000142676	RPL11	no	yes	3	NA	yes	no	ribosomal protein L11 [Source:HGNC Symbol;Acc:10301]
ENSG00000197958	RPL12	no	yes	3	cilium	no	no	ribosomal protein L12 [Source:HGNC Symbol;Acc:10302]
ENSG00000167526	RPL13	no	yes	3	NA	no	no	ribosomal protein L13 [Source:HGNC Symbol;Acc:10303]
ENSG00000174748	RPL15	no	yes	3	NA	no	no	ribosomal protein L15 [Source:HGNC Symbol;Acc:10306]
ENSG00000063177	RPL18	no	yes	3	NA	no	no	ribosomal protein L18 [Source:HGNC Symbol;Acc:10310]
ENSG00000105640	RPL18A	no	yes	3	NA	no	no	ribosomal protein L18a [Source:HGNC Symbol;Acc:10311]
ENSG00000108298	RPL19	no	yes	3	NA	no	no	ribosomal protein L19 [Source:HGNC Symbol;Acc:10312]
ENSG00000125691	RPL23	no	yes	3	NA	no	no	ribosomal protein L23 [Source:HGNC Symbol;Acc:10316]
ENSG00000114391	RPL24	no	yes	3	NA	no	no	ribosomal protein L24 [Source:HGNC Symbol;Acc:10325]
ENSG00000131469	RPL27	no	yes	3	cilium	no	no	ribosomal protein L27 [Source:HGNC Symbol;Acc:10328]
ENSG00000166441	RPL27A	no	yes	3	cilium	no	no	ribosomal protein L27a [Source:HGNC Symbol;Acc:10329]
ENSG00000108107	RPL28	no	yes	3	NA	no	no	ribosomal protein L28 [Source:HGNC Symbol;Acc:10330]
ENSG00000100316	RPL3	no	yes	3	NA	yes	no	ribosomal protein L3 [Source:HGNC Symbol;Acc:10332]
ENSG00000156482	RPL30	no	yes	3	cilium	no	no	ribosomal protein L30 [Source:HGNC Symbol;Acc:10333]
ENSG00000071082	RPL31	no	yes	3	NA	no	no	ribosomal protein L31 [Source:HGNC Symbol;Acc:10334]
ENSG00000144713	RPL32	no	yes	3	cilium	no	no	ribosomal protein L32 [Source:HGNC Symbol;Acc:10336]
ENSG00000109475	RPL34	no	yes	3	NA	no	no	ribosomal protein L34 [Source:HGNC Symbol;Acc:10340]
ENSG00000136942	RPL35	no	yes	3	cilium	no	no	ribosomal protein L35 [Source:HGNC Symbol;Acc:10344]
ENSG00000182899	RPL35A	no	yes	3	centrosome	no	no	ribosomal protein L35a [Source:HGNC Symbol;Acc:10345]
ENSG00000130255	RPL36	no	yes	3	NA	no	no	ribosomal protein L36 [Source:HGNC Symbol;Acc:13631]
ENSG00000140986	RPL3L	no	yes	3	NA	no	no	ribosomal protein L3-like [Source:HGNC Symbol;Acc:10351]
ENSG00000174444	RPL4	no	yes	3	centrosome	no	no	ribosomal protein L4 [Source:HGNC Symbol;Acc:10353]
ENSG00000089009	RPL6	no	yes	3	cilium	no	no	ribosomal protein L6 [Source:HGNC Symbol;Acc:10362]
ENSG00000148303	RPL7A	no	yes	3	NA	no	no	ribosomal protein L7a [Source:HGNC Symbol;Acc:10364]
ENSG00000161016	RPL8	no	yes	3	NA	no	no	ribosomal protein L8 [Source:HGNC Symbol;Acc:10368]
ENSG00000163682	RPL9	no	yes	3	NA	no	no	ribosomal protein L9 [Source:HGNC Symbol;Acc:10369]
ENSG00000089157	RPLP0	no	yes	3	NA	yes	no	ribosomal protein, large, P0 [Source:HGNC Symbol;Acc:10371]
ENSG00000177600	RPLP2	no	yes	3	NA	no	no	ribosomal protein, large, P2 [Source:HGNC Symbol;Acc:10377]
ENSG00000118705	RPN2	no	yes	3	centrosome	no	no	ribophorin II [Source:HGNC Symbol;Acc:10382]
ENSG00000124614	RPS10	no	yes	3	NA	yes	no	ribosomal protein S10 [Source:HGNC Symbol;Acc:10383]
ENSG00000110700	RPS13	no	yes	3	NA	no	no	ribosomal protein S13 [Source:HGNC Symbol;Acc:10386]
ENSG00000164587	RPS14	no	yes	3	NA	no	no	ribosomal protein S14 [Source:HGNC Symbol;Acc:10387]
ENSG00000115268	RPS15	no	yes	3	NA	no	no	ribosomal protein S15 [Source:HGNC Symbol;Acc:10388]
ENSG00000134419	RPS15A	no	yes	3	cilium	no	no	ribosomal protein S15a [Source:HGNC Symbol;Acc:10389]
ENSG00000184779	RPS17	no	yes	3	cilium	no	no	ribosomal protein S17 [Source:HGNC Symbol;Acc:10397]
ENSG00000105372	RPS19	no	yes	3	cilium	yes	no	ribosomal protein S19 [Source:HGNC Symbol;Acc:10402]
ENSG00000008988	RPS20	no	yes	3	cilium	no	no	ribosomal protein S20 [Source:HGNC Symbol;Acc:10405]
ENSG00000186468	RPS23	no	yes	3	NA	no	no	ribosomal protein S23 [Source:HGNC Symbol;Acc:10410]
ENSG00000138326	RPS24	no	yes	3	cilium	no	no	ribosomal protein S24 [Source:HGNC Symbol;Acc:10411]
ENSG00000149273	RPS3	no	yes	3	NA	no	no	ribosomal protein S3 [Source:HGNC Symbol;Acc:10420]
ENSG00000198034	RPS4X	no	yes	3	NA	no	no	ribosomal protein S4, X-linked [Source:HGNC Symbol;Acc:10424]
ENSG00000083845	RPS5	no	yes	3	NA	no	no	ribosomal protein S5 [Source:HGNC Symbol;Acc:10426]
ENSG00000137154	RPS6	no	yes	3	NA	no	no	ribosomal protein S6 [Source:HGNC Symbol;Acc:10429]
ENSG00000171863	RPS7	no	yes	3	NA	no	no	ribosomal protein S7 [Source:HGNC Symbol;Acc:10440]
ENSG00000142937	RPS8	no	yes	3	cilium	no	no	ribosomal protein S8 [Source:HGNC Symbol;Acc:10441]
ENSG00000170889	RPS9	no	yes	3	NA	no	no	ribosomal protein S9 [Source:HGNC Symbol;Acc:10442]
ENSG00000140612	SEC11A	no	yes	3	centrosome	no	no	SEC11 homolog A (S. cerevisiae) [Source:HGNC Symbol;Acc:17718]
ENSG00000166562	SEC11C	no	yes	3	centrosome	no	no	SEC11 homolog C (S. cerevisiae) [Source:HGNC Symbol;Acc:23400]
ENSG00000118363	SPCS2	no	yes	3	centrosome	no	no	signal peptidase complex subunit 2 homolog (S. cerevisiae) [Source:HGNC Symbol;Acc:28962]
ENSG00000140319	SRP14	no	yes	3	centrosome	no	no	signal recognition particle 14kDa (homologous Alu RNA binding protein) [Source:HGNC Symbol;Acc:11299]
ENSG00000167881	SRP68	no	yes	3	centrosome	yes	no	signal recognition particle 68kDa [Source:HGNC Symbol;Acc:11302]
ENSG00000174780	SRP72	no	yes	3	centrosome	no	no	signal recognition particle 72kDa [Source:HGNC Symbol;Acc:11303]
ENSG00000124783	SSR1	no	yes	3	centrosome	no	no	signal sequence receptor, alpha [Source:HGNC Symbol;Acc:11323]
ENSG00000180879	SSR4	no	yes	3	centrosome	no	no	signal sequence receptor, delta [Source:HGNC Symbol;Acc:11326]
ENSG00000221983	UBA52	no	yes	3	centrosome	yes	no	ubiquitin A-52 residue ribosomal protein fusion product 1 [Source:HGNC Symbol;Acc:12458]
ENSG00000075624	ACTB	no	yes	4	NA	no	no	actin, beta [Source:HGNC Symbol;Acc:132]
ENSG00000142208	AKT1	no	yes	4	centrosome	yes	no	v-akt murine thymoma viral oncogene homolog 1 [Source:HGNC Symbol;Acc:391]
ENSG00000198668	CALM1	no	yes	4	NA	no	no	calmodulin 1 (phosphorylase kinase, delta) [Source:HGNC Symbol;Acc:1442]
ENSG00000178363	CALML3	no	yes	4	NA	no	no	calmodulin-like 3 [Source:HGNC Symbol;Acc:1452]
ENSG00000178372	CALML5	no	yes	4	NA	no	no	calmodulin-like 5 [Source:HGNC Symbol;Acc:18180]
ENSG00000169885	CALML6	no	yes	4	NA	yes	no	calmodulin-like 6 [Source:HGNC Symbol;Acc:24193]
ENSG00000148660	CAMK2G	no	yes	4	centrosome	no	no	calcium/calmodulin-dependent protein kinase II gamma [Source:HGNC Symbol;Acc:1463]
ENSG00000169118	CSNK1G1	no	yes	4	centrosome	no	no	casein kinase 1, gamma 1 [Source:HGNC Symbol;Acc:2454]
ENSG00000133275	CSNK1G2	no	yes	4	centrosome	no	no	casein kinase 1, gamma 2 [Source:HGNC Symbol;Acc:2455]
ENSG00000151292	CSNK1G3	no	yes	4	centrosome	no	no	casein kinase 1, gamma 3 [Source:HGNC Symbol;Acc:2456]
ENSG00000156049	GNA14	no	yes	4	cilium	no	no	guanine nucleotide binding protein (G protein), alpha 14 [Source:HGNC Symbol;Acc:4382]
ENSG00000127955	GNAI1	no	yes	4	centrosome	yes	no	guanine nucleotide binding protein (G protein), alpha inhibiting activity polypeptide 1 [Source:HGNC Symbol;Acc:4384]
ENSG00000114353	GNAI2	no	yes	4	centrosome	no	no	guanine nucleotide binding protein (G protein), alpha inhibiting activity polypeptide 2 [Source:HGNC Symbol;Acc:4385]
ENSG00000087258	GNAO1	no	yes	4	centrosome	no	no	guanine nucleotide binding protein (G protein), alpha activating activity polypeptide O [Source:HGNC Symbol;Acc:4389]
ENSG00000087460	GNAS	no	yes	4	centrosome	no	no	GNAS complex locus [Source:HGNC Symbol;Acc:4392]
ENSG00000114349	GNAT1	no	yes	4	cilium	no	no	guanine nucleotide binding protein (G protein), alpha transducing activity polypeptide 1 [Source:HGNC Symbol;Acc:4393]
ENSG00000214415	GNAT3	no	yes	4	cilium	no	no	guanine nucleotide binding protein, alpha transducing 3 [Source:HGNC Symbol;Acc:22800]
ENSG00000128266	GNAZ	no	yes	4	centrosome	no	no	guanine nucleotide binding protein (G protein), alpha z polypeptide [Source:HGNC Symbol;Acc:4395]
ENSG00000078369	GNB1	no	yes	4	cilium	no	no	guanine nucleotide binding protein (G protein), beta polypeptide 1 [Source:HGNC Symbol;Acc:4396]
ENSG00000069966	GNB5	no	yes	4	centrosome	no	no	guanine nucleotide binding protein (G protein), beta 5 [Source:HGNC Symbol;Acc:4401]
ENSG00000105723	GSK3A	no	yes	4	centrosome	no	no	glycogen synthase kinase 3 alpha [Source:HGNC Symbol;Acc:4616]
ENSG00000143774	GUK1	no	yes	4	centrosome	no	no	guanylate kinase 1 [Source:HGNC Symbol;Acc:4693]
ENSG00000149428	HYOU1	no	yes	4	centrosome	no	no	hypoxia up-regulated 1 [Source:HGNC Symbol;Acc:16931]
ENSG00000125877	ITPA	no	yes	4	centrosome	no	no	inosine triphosphatase (nucleoside triphosphate pyrophosphatase) [Source:HGNC Symbol;Acc:6176]
ENSG00000114030	KPNA1	no	yes	4	NA	yes	no	karyopherin alpha 1 (importin alpha 5) [Source:HGNC Symbol;Acc:6394]
ENSG00000182866	LCK	no	yes	4	centrosome	no	no	lymphocyte-specific protein tyrosine kinase [Source:HGNC Symbol;Acc:6524]
ENSG00000169032	MAP2K1	no	yes	4	centrosome	yes	no	mitogen-activated protein kinase kinase 1 [Source:HGNC Symbol;Acc:6840]
ENSG00000112062	MAPK14	no	yes	4	centrosome	yes	no	mitogen-activated protein kinase 14 [Source:HGNC Symbol;Acc:6876]
ENSG00000105357	MYH14	no	yes	4	centrosome	no	no	myosin, heavy chain 14, non-muscle [Source:HGNC Symbol;Acc:23212]
ENSG00000215375	MYL5	no	yes	4	NA	no	no	myosin, light chain 5, regulatory [Source:HGNC Symbol;Acc:7586]
ENSG00000101335	MYL9	no	yes	4	NA	no	no	myosin, light chain 9, regulatory [Source:HGNC Symbol;Acc:15754]
ENSG00000180209	MYLPF	no	yes	4	NA	no	no	myosin light chain, phosphorylatable, fast skeletal muscle [Source:HGNC Symbol;Acc:29824]
ENSG00000132915	PDE6A	no	yes	4	centrosome	no	no	phosphodiesterase 6A, cGMP-specific, rod, alpha [Source:HGNC Symbol;Acc:8785]
ENSG00000133256	PDE6B	no	yes	4	centrosome	no	no	phosphodiesterase 6B, cGMP-specific, rod, beta [Source:HGNC Symbol;Acc:8786]
ENSG00000213639	PPP1CB	no	yes	4	centrosome	yes	no	protein phosphatase 1, catalytic subunit, beta isozyme [Source:HGNC Symbol;Acc:9282]
ENSG00000068971	PPP2R5B	no	yes	4	centrosome	no	no	protein phosphatase 2, regulatory subunit B', beta [Source:HGNC Symbol;Acc:9310]
ENSG00000171700	RGS19	no	yes	4	cilium	no	no	regulator of G-protein signaling 19 [Source:HGNC Symbol;Acc:13735]
ENSG00000067560	RHOA	no	yes	4	centrosome	no	no	ras homolog family member A [Source:HGNC Symbol;Acc:667]
ENSG00000134318	ROCK2	no	yes	4	centrosome	yes	no	Rho-associated, coiled-coil containing protein kinase 2 [Source:HGNC Symbol;Acc:10252]
ENSG00000141564	RPTOR	no	yes	4	centrosome	no	no	regulatory associated protein of MTOR, complex 1 [Source:HGNC Symbol;Acc:30287]
ENSG00000138674	SEC31A	no	yes	4	centrosome	no	no	SEC31 homolog A (S. cerevisiae) [Source:HGNC Symbol;Acc:17052]
ENSG00000160584	SIK3	no	yes	4	centrosome	no	no	SIK family kinase 3 [Source:HGNC Symbol;Acc:29165]
ENSG00000165125	TRPV6	no	yes	4	cilium	no	no	transient receptor potential cation channel, subfamily V, member 6 [Source:HGNC Symbol;Acc:14006]
ENSG00000176105	YES1	no	yes	4	cilium	no	no	v-yes-1 Yamaguchi sarcoma viral oncogene homolog 1 [Source:HGNC Symbol;Acc:12841]
ENSG00000166913	YWHAB	no	yes	4	NA	no	no	tyrosine 3-monooxygenase/tryptophan 5-monooxygenase activation protein, beta polypeptide [Source:HGNC Symbol;Acc:12849]
ENSG00000128245	YWHAH	no	yes	4	NA	no	no	tyrosine 3-monooxygenase/tryptophan 5-monooxygenase activation protein, eta polypeptide [Source:HGNC Symbol;Acc:12853]
ENSG00000134308	YWHAQ	no	yes	4	NA	no	no	tyrosine 3-monooxygenase/tryptophan 5-monooxygenase activation protein, theta polypeptide [Source:HGNC Symbol;Acc:12854]
ENSG00000164924	YWHAZ	no	yes	4	NA	no	no	tyrosine 3-monooxygenase/tryptophan 5-monooxygenase activation protein, zeta polypeptide [Source:HGNC Symbol;Acc:12855]
ENSG00000106305	AIMP2	no	yes	5	centrosome	yes	no	aminoacyl tRNA synthetase complex-interacting multifunctional protein 2 [Source:HGNC Symbol;Acc:20609]
ENSG00000006283	CACNA1G	no	yes	5	cilium	no	no	calcium channel, voltage-dependent, T type, alpha 1G subunit [Source:HGNC Symbol;Acc:1394]
ENSG00000196557	CACNA1H	no	yes	5	cilium	no	no	calcium channel, voltage-dependent, T type, alpha 1H subunit [Source:HGNC Symbol;Acc:1395]
ENSG00000100346	CACNA1I	no	yes	5	cilium	no	no	calcium channel, voltage-dependent, T type, alpha 1I subunit [Source:HGNC Symbol;Acc:1396]
ENSG00000067191	CACNB1	no	yes	5	centrosome	no	no	calcium channel, voltage-dependent, beta 1 subunit [Source:HGNC Symbol;Acc:1401]
ENSG00000165995	CACNB2	no	yes	5	centrosome	no	no	calcium channel, voltage-dependent, beta 2 subunit [Source:HGNC Symbol;Acc:1402]
ENSG00000182389	CACNB4	no	yes	5	centrosome	no	no	calcium channel, voltage-dependent, beta 4 subunit [Source:HGNC Symbol;Acc:1404]
ENSG00000070831	CDC42	no	yes	5	centrosome	no	no	cell division cycle 42 [Source:HGNC Symbol;Acc:1736]
ENSG00000044115	CTNNA1	no	yes	5	centrosome	no	no	catenin (cadherin-associated protein), alpha 1, 102kDa [Source:HGNC Symbol;Acc:2509]
ENSG00000115866	DARS	no	yes	5	NA	no	no	aspartyl-tRNA synthetase [Source:HGNC Symbol;Acc:2678]
ENSG00000136628	EPRS	no	yes	5	NA	no	no	glutamyl-prolyl-tRNA synthetase [Source:HGNC Symbol;Acc:3418]
ENSG00000077782	FGFR1	no	yes	5	centrosome	yes	no	fibroblast growth factor receptor 1 [Source:HGNC Symbol;Acc:3688]
ENSG00000177885	GRB2	no	yes	5	centrosome	yes	no	growth factor receptor-bound protein 2 [Source:HGNC Symbol;Acc:4566]
ENSG00000196305	IARS	no	yes	5	centrosome	no	no	isoleucyl-tRNA synthetase [Source:HGNC Symbol;Acc:5330]
ENSG00000065427	KARS	no	yes	5	centrosome	yes	no	lysyl-tRNA synthetase [Source:HGNC Symbol;Acc:6215]
ENSG00000137807	KIF23	no	yes	5	cilium	yes	no	kinesin family member 23 [Source:HGNC Symbol;Acc:6392]
ENSG00000084731	KIF3C	no	yes	5	NA	no	yes	kinesin family member 3C [Source:HGNC Symbol;Acc:6321]
ENSG00000170759	KIF5B	no	yes	5	cilium	no	no	kinesin family member 5B [Source:HGNC Symbol;Acc:6324]
ENSG00000168280	KIF5C	no	yes	5	cilium	no	no	kinesin family member 5C [Source:HGNC Symbol;Acc:6325]
ENSG00000126934	MAP2K2	no	yes	5	centrosome	no	no	mitogen-activated protein kinase kinase 2 [Source:HGNC Symbol;Acc:6842]
ENSG00000100030	MAPK1	no	yes	5	centrosome	yes	no	mitogen-activated protein kinase 1 [Source:HGNC Symbol;Acc:6871]
ENSG00000166986	MARS	no	yes	5	NA	no	no	methionyl-tRNA synthetase [Source:HGNC Symbol;Acc:6898]
ENSG00000105851	PIK3CG	no	yes	5	cilium	no	no	phosphatidylinositol-4,5-bisphosphate 3-kinase, catalytic subunit gamma [Source:HGNC Symbol;Acc:8978]
ENSG00000138193	PLCE1	no	yes	5	cilium	no	no	phospholipase C, epsilon 1 [Source:HGNC Symbol;Acc:17175]
ENSG00000072062	PRKACA	no	yes	5	centrosome	yes	no	protein kinase, cAMP-dependent, catalytic, alpha [Source:HGNC Symbol;Acc:9380]
ENSG00000142875	PRKACB	no	yes	5	centrosome	yes	no	protein kinase, cAMP-dependent, catalytic, beta [Source:HGNC Symbol;Acc:9381]
ENSG00000108946	PRKAR1A	no	yes	5	centrosome	no	no	protein kinase, cAMP-dependent, regulatory, type I, alpha [Source:HGNC Symbol;Acc:9388]
ENSG00000188191	PRKAR1B	no	yes	5	centrosome	no	no	protein kinase, cAMP-dependent, regulatory, type I, beta [Source:HGNC Symbol;Acc:9390]
ENSG00000114302	PRKAR2A	no	yes	5	centrosome	no	no	protein kinase, cAMP-dependent, regulatory, type II, alpha [Source:HGNC Symbol;Acc:9391]
ENSG00000154229	PRKCA	no	yes	5	centrosome	yes	no	protein kinase C, alpha [Source:HGNC Symbol;Acc:9393]
ENSG00000126583	PRKCG	no	yes	5	centrosome	no	no	protein kinase C, gamma [Source:HGNC Symbol;Acc:9402]
ENSG00000183943	PRKX	no	yes	5	cilium	yes	no	protein kinase, X-linked [Source:HGNC Symbol;Acc:9441]
ENSG00000113643	RARS	no	yes	5	centrosome	no	no	arginyl-tRNA synthetase [Source:HGNC Symbol;Acc:9870]
ENSG00000071242	RPS6KA2	no	yes	5	cilium	yes	no	ribosomal protein S6 kinase, 90kDa, polypeptide 2 [Source:HGNC Symbol;Acc:10431]
ENSG00000177189	RPS6KA3	no	yes	5	centrosome	yes	no	ribosomal protein S6 kinase, 90kDa, polypeptide 3 [Source:HGNC Symbol;Acc:10432]
ENSG00000035687	ADSS	no	yes	6	cilium	no	no	adenylosuccinate synthase [Source:HGNC Symbol;Acc:292]
ENSG00000185100	ADSSL1	no	yes	6	cilium	no	no	adenylosuccinate synthase like 1 [Source:HGNC Symbol;Acc:20093]
ENSG00000106992	AK1	no	yes	6	centrosome	no	no	adenylate kinase 1 [Source:HGNC Symbol;Acc:361]
ENSG00000004455	AK2	no	yes	6	NA	no	no	adenylate kinase 2 [Source:HGNC Symbol;Acc:362]
ENSG00000154027	AK5	no	yes	6	centrosome	no	no	adenylate kinase 5 [Source:HGNC Symbol;Acc:365]
ENSG00000140057	AK7	no	yes	6	centrosome	no	yes	adenylate kinase 7 [Source:HGNC Symbol;Acc:20091]
ENSG00000149925	ALDOA	no	yes	6	centrosome	no	no	aldolase A, fructose-bisphosphate [Source:HGNC Symbol;Acc:414]
ENSG00000136872	ALDOB	no	yes	6	centrosome	no	no	aldolase B, fructose-bisphosphate [Source:HGNC Symbol;Acc:417]
ENSG00000109107	ALDOC	no	yes	6	centrosome	no	no	aldolase C, fructose-bisphosphate [Source:HGNC Symbol;Acc:418]
ENSG00000198931	APRT	no	yes	6	centrosome	no	no	adenine phosphoribosyltransferase [Source:HGNC Symbol;Acc:626]
ENSG00000138363	ATIC	no	yes	6	cilium	no	no	5-aminoimidazole-4-carboxamide ribonucleotide formyltransferase/IMP cyclohydrolase [Source:HGNC Symbol;Acc:794]
ENSG00000074800	ENO1	no	yes	6	NA	yes	no	enolase 1, (alpha) [Source:HGNC Symbol;Acc:3350]
ENSG00000111674	ENO2	no	yes	6	centrosome	no	no	enolase 2 (gamma, neuronal) [Source:HGNC Symbol;Acc:3353]
ENSG00000108515	ENO3	no	yes	6	centrosome	no	no	enolase 3 (beta, muscle) [Source:HGNC Symbol;Acc:3354]
ENSG00000148672	GLUD1	no	yes	6	cilium	no	no	glutamate dehydrogenase 1 [Source:HGNC Symbol;Acc:4335]
ENSG00000182890	GLUD2	no	yes	6	cilium	no	no	glutamate dehydrogenase 2 [Source:HGNC Symbol;Acc:4336]
ENSG00000120053	GOT1	no	yes	6	NA	no	no	glutamic-oxaloacetic transaminase 1, soluble (aspartate aminotransferase 1) [Source:HGNC Symbol;Acc:4432]
ENSG00000125166	GOT2	no	yes	6	NA	no	no	glutamic-oxaloacetic transaminase 2, mitochondrial (aspartate aminotransferase 2) [Source:HGNC Symbol;Acc:4433]
ENSG00000105220	GPI	no	yes	6	centrosome	no	no	glucose-6-phosphate isomerase [Source:HGNC Symbol;Acc:4458]
ENSG00000165704	HPRT1	no	yes	6	centrosome	no	no	hypoxanthine phosphoribosyltransferase 1 [Source:HGNC Symbol;Acc:5157]
ENSG00000138413	IDH1	no	yes	6	NA	no	no	isocitrate dehydrogenase 1 (NADP+), soluble [Source:HGNC Symbol;Acc:5382]
ENSG00000182054	IDH2	no	yes	6	NA	no	no	isocitrate dehydrogenase 2 (NADP+), mitochondrial [Source:HGNC Symbol;Acc:5383]
ENSG00000166411	IDH3A	no	yes	6	NA	no	no	isocitrate dehydrogenase 3 (NAD+) alpha [Source:HGNC Symbol;Acc:5384]
ENSG00000101365	IDH3B	no	yes	6	NA	no	no	isocitrate dehydrogenase 3 (NAD+) beta [Source:HGNC Symbol;Acc:5385]
ENSG00000067829	IDH3G	no	yes	6	centrosome	no	no	isocitrate dehydrogenase 3 (NAD+) gamma [Source:HGNC Symbol;Acc:5386]
ENSG00000106348	IMPDH1	no	yes	6	centrosome	yes	no	IMP (inosine 5'-monophosphate) dehydrogenase 1 [Source:HGNC Symbol;Acc:6052]
ENSG00000178035	IMPDH2	no	yes	6	centrosome	yes	no	IMP (inosine 5'-monophosphate) dehydrogenase 2 [Source:HGNC Symbol;Acc:6053]
ENSG00000135318	NT5E	no	yes	6	centrosome	no	no	5'-nucleotidase, ecto (CD73) [Source:HGNC Symbol;Acc:8021]
ENSG00000197444	OGDHL	no	yes	6	NA	no	no	oxoglutarate dehydrogenase-like [Source:HGNC Symbol;Acc:25590]
ENSG00000226784	PGAM4	no	yes	6	centrosome	no	no	phosphoglycerate mutase family member 4 [Source:HGNC Symbol;Acc:21731]
ENSG00000177156	TALDO1	no	yes	6	centrosome	no	no	transaldolase 1 [Source:HGNC Symbol;Acc:11559]
ENSG00000163931	TKT	no	yes	6	NA	no	no	transketolase [Source:HGNC Symbol;Acc:11834]
ENSG00000007350	TKTL1	no	yes	6	NA	yes	no	transketolase-like 1 [Source:HGNC Symbol;Acc:11835]
ENSG00000111669	TPI1	no	yes	6	centrosome	no	no	triosephosphate isomerase 1 [Source:HGNC Symbol;Acc:12009]
ENSG00000174243	DDX23	no	yes	7	centrosome	yes	no	DEAD (Asp-Glu-Ala-Asp) box polypeptide 23 [Source:HGNC Symbol;Acc:17347]
ENSG00000135829	DHX9	no	yes	7	centrosome	yes	no	DEAH (Asp-Glu-Ala-His) box polypeptide 9 [Source:HGNC Symbol;Acc:2750]
ENSG00000108883	EFTUD2	no	yes	7	NA	yes	no	elongation factor Tu GTP binding domain containing 2 [Source:HGNC Symbol;Acc:30858]
ENSG00000134001	EIF2S1	no	yes	7	centrosome	no	no	eukaryotic translation initiation factor 2, subunit 1 alpha, 35kDa [Source:HGNC Symbol;Acc:3265]
ENSG00000106263	EIF3B	no	yes	7	centrosome	no	no	eukaryotic translation initiation factor 3, subunit B [Source:HGNC Symbol;Acc:3280]
ENSG00000104408	EIF3E	no	yes	7	centrosome	yes	no	eukaryotic translation initiation factor 3, subunit E [Source:HGNC Symbol;Acc:3277]
ENSG00000175390	EIF3F	no	yes	7	centrosome	no	no	eukaryotic translation initiation factor 3, subunit F [Source:HGNC Symbol;Acc:3275]
ENSG00000147677	EIF3H	no	yes	7	centrosome	no	no	eukaryotic translation initiation factor 3, subunit H [Source:HGNC Symbol;Acc:3273]
ENSG00000084623	EIF3I	no	yes	7	centrosome	no	no	eukaryotic translation initiation factor 3, subunit I [Source:HGNC Symbol;Acc:3272]
ENSG00000151247	EIF4E	no	yes	7	centrosome	no	no	eukaryotic translation initiation factor 4E [Source:HGNC Symbol;Acc:3287]
ENSG00000114867	EIF4G1	no	yes	7	NA	no	no	eukaryotic translation initiation factor 4 gamma, 1 [Source:HGNC Symbol;Acc:3296]
ENSG00000099783	HNRNPM	no	yes	7	cilium	yes	no	heterogeneous nuclear ribonucleoprotein M [Source:HGNC Symbol;Acc:5046]
ENSG00000125944	HNRNPR	no	yes	7	centrosome	yes	no	heterogeneous nuclear ribonucleoprotein R [Source:HGNC Symbol;Acc:5047]
ENSG00000153187	HNRNPU	no	yes	7	cilium	yes	no	heterogeneous nuclear ribonucleoprotein U (scaffold attachment factor A) [Source:HGNC Symbol;Acc:5048]
ENSG00000105323	HNRNPUL1	no	yes	7	cilium	yes	no	heterogeneous nuclear ribonucleoprotein U-like 1 [Source:HGNC Symbol;Acc:17011]
ENSG00000167005	NUDT21	no	yes	7	centrosome	yes	no	nudix (nucleoside diphosphate linked moiety X)-type motif 21 [Source:HGNC Symbol;Acc:13870]
ENSG00000174231	PRPF8	no	yes	7	NA	yes	no	PRP8 pre-mRNA processing factor 8 homolog (S. cerevisiae) [Source:HGNC Symbol;Acc:17340]
ENSG00000011304	PTBP1	no	yes	7	centrosome	yes	no	polypyrimidine tract binding protein 1 [Source:HGNC Symbol;Acc:9583]
ENSG00000131795	RBM8A	no	yes	7	NA	yes	no	RNA binding motif protein 8A [Source:HGNC Symbol;Acc:9905]
ENSG00000099995	SF3A1	no	yes	7	centrosome	yes	no	splicing factor 3a, subunit 1, 120kDa [Source:HGNC Symbol;Acc:10765]
ENSG00000072501	SMC1A	no	yes	7	centrosome	yes	no	structural maintenance of chromosomes 1A [Source:HGNC Symbol;Acc:11111]
ENSG00000144028	SNRNP200	no	yes	7	NA	yes	no	small nuclear ribonucleoprotein 200kDa (U5) [Source:HGNC Symbol;Acc:30859]
ENSG00000125743	SNRPD2	no	yes	7	cilium	yes	no	small nuclear ribonucleoprotein D2 polypeptide 16.5kDa [Source:HGNC Symbol;Acc:11159]
ENSG00000136450	SRSF1	no	yes	7	NA	yes	no	serine/arginine-rich splicing factor 1 [Source:HGNC Symbol;Acc:10780]
ENSG00000112081	SRSF3	no	yes	7	centrosome	yes	no	serine/arginine-rich splicing factor 3 [Source:HGNC Symbol;Acc:10785]
ENSG00000100650	SRSF5	no	yes	7	centrosome	yes	no	serine/arginine-rich splicing factor 5 [Source:HGNC Symbol;Acc:10787]
ENSG00000124193	SRSF6	no	yes	7	cilium	yes	no	serine/arginine-rich splicing factor 6 [Source:HGNC Symbol;Acc:10788]
ENSG00000115875	SRSF7	no	yes	7	centrosome	yes	no	serine/arginine-rich splicing factor 7 [Source:HGNC Symbol;Acc:10789]
ENSG00000183684	THOC4	no	yes	7	NA	yes	no	Aly/REF export factor [Source:HGNC Symbol;Acc:19071]
ENSG00000160201	U2AF1	no	yes	7	NA	yes	no	U2 small nuclear RNA auxiliary factor 1 [Source:HGNC Symbol;Acc:12453]
ENSG00000065978	YBX1	no	yes	7	centrosome	yes	no	Y box binding protein 1 [Source:HGNC Symbol;Acc:8014]
ENSG00000140465	CYP1A1	no	yes	8	cilium	no	no	cytochrome P450, family 1, subfamily A, polypeptide 1 [Source:HGNC Symbol;Acc:2595]
ENSG00000140505	CYP1A2	no	yes	8	centrosome	no	no	cytochrome P450, family 1, subfamily A, polypeptide 2 [Source:HGNC Symbol;Acc:2596]
ENSG00000197408	CYP2B6	no	yes	8	cilium	no	no	cytochrome P450, family 2, subfamily B, polypeptide 6 [Source:HGNC Symbol;Acc:2615]
ENSG00000108242	CYP2C18	no	yes	8	centrosome	no	no	cytochrome P450, family 2, subfamily C, polypeptide 18 [Source:HGNC Symbol;Acc:2620]
ENSG00000165841	CYP2C19	no	yes	8	cilium	no	no	cytochrome P450, family 2, subfamily C, polypeptide 19 [Source:HGNC Symbol;Acc:2621]
ENSG00000138115	CYP2C8	no	yes	8	centrosome	no	no	cytochrome P450, family 2, subfamily C, polypeptide 8 [Source:HGNC Symbol;Acc:2622]
ENSG00000138109	CYP2C9	no	yes	8	cilium	no	no	cytochrome P450, family 2, subfamily C, polypeptide 9 [Source:HGNC Symbol;Acc:2623]
ENSG00000130649	CYP2E1	no	yes	8	cilium	no	no	cytochrome P450, family 2, subfamily E, polypeptide 1 [Source:HGNC Symbol;Acc:2631]
ENSG00000160868	CYP3A4	no	yes	8	NA	no	no	cytochrome P450, family 3, subfamily A, polypeptide 4 [Source:HGNC Symbol;Acc:2637]
ENSG00000021461	CYP3A43	no	yes	8	centrosome	no	no	cytochrome P450, family 3, subfamily A, polypeptide 43 [Source:HGNC Symbol;Acc:17450]
ENSG00000106258	CYP3A5	no	yes	8	NA	no	no	cytochrome P450, family 3, subfamily A, polypeptide 5 [Source:HGNC Symbol;Acc:2638]
ENSG00000160870	CYP3A7	no	yes	8	NA	no	no	cytochrome P450, family 3, subfamily A, polypeptide 7 [Source:HGNC Symbol;Acc:2640]
ENSG00000143819	EPHX1	no	yes	8	centrosome	no	no	epoxide hydrolase 1, microsomal (xenobiotic) [Source:HGNC Symbol;Acc:3401]
ENSG00000243955	GSTA1	no	yes	8	centrosome	no	no	glutathione S-transferase alpha 1 [Source:HGNC Symbol;Acc:4626]
ENSG00000244067	GSTA2	no	yes	8	centrosome	no	no	glutathione S-transferase alpha 2 [Source:HGNC Symbol;Acc:4627]
ENSG00000174156	GSTA3	no	yes	8	centrosome	no	no	glutathione S-transferase alpha 3 [Source:HGNC Symbol;Acc:4628]
ENSG00000170899	GSTA4	no	yes	8	centrosome	no	no	glutathione S-transferase alpha 4 [Source:HGNC Symbol;Acc:4629]
ENSG00000182793	GSTA5	no	yes	8	centrosome	no	no	glutathione S-transferase alpha 5 [Source:HGNC Symbol;Acc:19662]
ENSG00000134184	GSTM1	no	yes	8	centrosome	no	no	glutathione S-transferase mu 1 [Source:HGNC Symbol;Acc:4632]
ENSG00000213366	GSTM2	no	yes	8	centrosome	no	no	glutathione S-transferase mu 2 (muscle) [Source:HGNC Symbol;Acc:4634]
ENSG00000134202	GSTM3	no	yes	8	centrosome	no	no	glutathione S-transferase mu 3 (brain) [Source:HGNC Symbol;Acc:4635]
ENSG00000168765	GSTM4	no	yes	8	centrosome	no	no	glutathione S-transferase mu 4 [Source:HGNC Symbol;Acc:4636]
ENSG00000134201	GSTM5	no	yes	8	centrosome	no	no	glutathione S-transferase mu 5 [Source:HGNC Symbol;Acc:4637]
ENSG00000148834	GSTO1	no	yes	8	centrosome	no	no	glutathione S-transferase omega 1 [Source:HGNC Symbol;Acc:13312]
ENSG00000065621	GSTO2	no	yes	8	centrosome	no	no	glutathione S-transferase omega 2 [Source:HGNC Symbol;Acc:23064]
ENSG00000084207	GSTP1	no	yes	8	centrosome	no	no	glutathione S-transferase pi 1 [Source:HGNC Symbol;Acc:4638]
ENSG00000184674	GSTT1	no	yes	8	NA	no	no	glutathione S-transferase theta 1 [Source:HGNC Symbol;Acc:4641]
ENSG00000099984	GSTT2	no	yes	8	NA	no	no	glutathione S-transferase theta 2 [Source:HGNC Symbol;Acc:4642]
ENSG00000138443	ABI2	no	yes	9	centrosome	no	no	abl-interactor 2 [Source:HGNC Symbol;Acc:24011]
ENSG00000184009	ACTG1	no	yes	9	NA	no	no	actin, gamma 1 [Source:HGNC Symbol;Acc:144]
ENSG00000100852	ARHGAP5	no	yes	9	centrosome	no	no	Rho GTPase activating protein 5 [Source:HGNC Symbol;Acc:675]
ENSG00000130429	ARPC1B	no	yes	9	centrosome	no	no	actin related protein 2/3 complex, subunit 1B, 41kDa [Source:HGNC Symbol;Acc:704]
ENSG00000163466	ARPC2	no	yes	9	centrosome	no	no	actin related protein 2/3 complex, subunit 2, 34kDa [Source:HGNC Symbol;Acc:705]
ENSG00000111229	ARPC3	no	yes	9	centrosome	no	no	actin related protein 2/3 complex, subunit 3, 21kDa [Source:HGNC Symbol;Acc:706]
ENSG00000241553	ARPC4	no	yes	9	centrosome	no	no	actin related protein 2/3 complex, subunit 4, 20kDa [Source:HGNC Symbol;Acc:707]
ENSG00000162704	ARPC5	no	yes	9	centrosome	no	no	actin related protein 2/3 complex, subunit 5, 16kDa [Source:HGNC Symbol;Acc:708]
ENSG00000136573	BLK	no	yes	9	cilium	no	no	B lymphoid tyrosine kinase [Source:HGNC Symbol;Acc:1057]
ENSG00000103653	CSK	no	yes	9	centrosome	no	no	c-src tyrosine kinase [Source:HGNC Symbol;Acc:2444]
ENSG00000168036	CTNNB1	no	yes	9	centrosome	yes	yes	catenin (cadherin-associated protein), beta 1, 88kDa [Source:HGNC Symbol;Acc:2514]
ENSG00000055163	CYFIP2	no	yes	9	centrosome	no	no	cytoplasmic FMR1 interacting protein 2 [Source:HGNC Symbol;Acc:13760]
ENSG00000044524	EPHA3	no	yes	9	centrosome	no	no	EPH receptor A3 [Source:HGNC Symbol;Acc:3387]
ENSG00000116106	EPHA4	no	yes	9	centrosome	no	no	EPH receptor A4 [Source:HGNC Symbol;Acc:3388]
ENSG00000135333	EPHA7	no	yes	9	centrosome	no	no	EPH receptor A7 [Source:HGNC Symbol;Acc:3390]
ENSG00000154928	EPHB1	no	yes	9	centrosome	no	no	EPH receptor B1 [Source:HGNC Symbol;Acc:3392]
ENSG00000133216	EPHB2	no	yes	9	centrosome	no	no	EPH receptor B2 [Source:HGNC Symbol;Acc:3393]
ENSG00000000938	FGR	no	yes	9	cilium	no	no	Gardner-Rasheed feline sarcoma viral (v-fgr) oncogene homolog [Source:HGNC Symbol;Acc:3697]
ENSG00000101336	HCK	no	yes	9	cilium	yes	no	hemopoietic cell kinase [Source:HGNC Symbol;Acc:4840]
ENSG00000133026	MYH10	no	yes	9	NA	no	no	myosin, heavy chain 10, non-muscle [Source:HGNC Symbol;Acc:7568]
ENSG00000100345	MYH9	no	yes	9	centrosome	no	no	myosin, heavy chain 9, non-muscle [Source:HGNC Symbol;Acc:7579]
ENSG00000061676	NCKAP1	no	yes	9	centrosome	no	no	NCK-associated protein 1 [Source:HGNC Symbol;Acc:7666]
ENSG00000163629	PTPN13	no	yes	9	centrosome	yes	no	protein tyrosine phosphatase, non-receptor type 13 (APO-1/CD95 (Fas)-associated phosphatase) [Source:HGNC Symbol;Acc:9646]
ENSG00000136238	RAC1	no	yes	9	centrosome	no	no	ras-related C3 botulinum toxin substrate 1 (rho family, small GTP binding protein Rac1) [Source:HGNC Symbol;Acc:9801]
ENSG00000197122	SRC	no	yes	9	centrosome	yes	no	v-src sarcoma (Schmidt-Ruppin A-2) viral oncogene homolog (avian) [Source:HGNC Symbol;Acc:11283]
ENSG00000112290	WASF1	no	yes	9	centrosome	no	no	WAS protein family, member 1 [Source:HGNC Symbol;Acc:12732]
ENSG00000138185	ENTPD1	no	yes	10	centrosome	no	no	ectonucleoside triphosphate diphosphohydrolase 1 [Source:HGNC Symbol;Acc:3363]
ENSG00000152402	GUCY1A2	no	yes	10	cilium	no	no	guanylate cyclase 1, soluble, alpha 2 [Source:HGNC Symbol;Acc:4684]
ENSG00000164116	GUCY1A3	no	yes	10	centrosome	no	no	guanylate cyclase 1, soluble, alpha 3 [Source:HGNC Symbol;Acc:4685]
ENSG00000061918	GUCY1B3	no	yes	10	centrosome	no	no	guanylate cyclase 1, soluble, beta 3 [Source:HGNC Symbol;Acc:4687]
ENSG00000166800	LDHAL6A	no	yes	10	centrosome	no	no	lactate dehydrogenase A-like 6A [Source:HGNC Symbol;Acc:28335]
ENSG00000171989	LDHAL6B	no	yes	10	centrosome	no	no	lactate dehydrogenase A-like 6B [Source:HGNC Symbol;Acc:21481]
ENSG00000111716	LDHB	no	yes	10	centrosome	no	no	lactate dehydrogenase B [Source:HGNC Symbol;Acc:6541]
ENSG00000166796	LDHC	no	yes	10	centrosome	no	no	lactate dehydrogenase C [Source:HGNC Symbol;Acc:6544]
ENSG00000239672	NME1	no	yes	10	NA	no	no	NME/NM23 nucleoside diphosphate kinase 1 [Source:HGNC Symbol;Acc:7849]
ENSG00000011052	NME2	no	yes	10	NA	yes	no	NME/NM23 nucleoside diphosphate kinase 2 [Source:HGNC Symbol;Acc:7850]
ENSG00000103024	NME3	no	yes	10	NA	no	no	NME/NM23 nucleoside diphosphate kinase 3 [Source:HGNC Symbol;Acc:7851]
ENSG00000103202	NME4	no	yes	10	NA	no	no	NME/NM23 nucleoside diphosphate kinase 4 [Source:HGNC Symbol;Acc:7852]
ENSG00000112981	NME5	no	yes	10	centrosome	no	yes	NME/NM23 family member 5 [Source:HGNC Symbol;Acc:7853]
ENSG00000172113	NME6	no	yes	10	NA	no	no	NME/NM23 nucleoside diphosphate kinase 6 [Source:HGNC Symbol;Acc:20567]
ENSG00000143156	NME7	no	yes	10	centrosome	no	yes	NME/NM23 family member 7 [Source:HGNC Symbol;Acc:20461]
ENSG00000164978	NUDT2	no	yes	10	centrosome	no	no	nudix (nucleoside diphosphate linked moiety X)-type motif 2 [Source:HGNC Symbol;Acc:8049]
ENSG00000168291	PDHB	no	yes	10	NA	no	no	pyruvate dehydrogenase (lipoamide) beta [Source:HGNC Symbol;Acc:8808]
ENSG00000143627	PKLR	no	yes	10	NA	no	no	pyruvate kinase, liver and RBC [Source:HGNC Symbol;Acc:9020]
ENSG00000067225	PKM2	no	yes	10	NA	yes	no	pyruvate kinase, muscle [Source:HGNC Symbol;Acc:9021]
ENSG00000138035	PNPT1	no	yes	10	centrosome	no	no	polyribonucleotide nucleotidyltransferase 1 [Source:HGNC Symbol;Acc:23166]
ENSG00000013503	POLR3B	no	yes	10	cilium	yes	no	polymerase (RNA) III (DNA directed) polypeptide B [Source:HGNC Symbol;Acc:30348]
ENSG00000171848	RRM2	no	yes	10	cilium	no	no	ribonucleotide reductase M2 [Source:HGNC Symbol;Acc:10452]
ENSG00000048392	RRM2B	no	yes	10	cilium	yes	no	ribonucleotide reductase M2 B (TP53 inducible) [Source:HGNC Symbol;Acc:17296]
ENSG00000236949	ZNRD1	no	yes	10	cilium	no	no	zinc ribbon domain containing 1 [Source:HGNC Symbol;Acc:13182]
ENSG00000166226	CCT2	no	yes	11	NA	no	no	chaperonin containing TCP1, subunit 2 (beta) [Source:HGNC Symbol;Acc:1615]
ENSG00000163468	CCT3	no	yes	11	NA	no	no	chaperonin containing TCP1, subunit 3 (gamma) [Source:HGNC Symbol;Acc:1616]
ENSG00000115484	CCT4	no	yes	11	NA	no	no	chaperonin containing TCP1, subunit 4 (delta) [Source:HGNC Symbol;Acc:1617]
ENSG00000150753	CCT5	no	yes	11	centrosome	no	no	chaperonin containing TCP1, subunit 5 (epsilon) [Source:HGNC Symbol;Acc:1618]
ENSG00000146731	CCT6A	no	yes	11	NA	no	no	chaperonin containing TCP1, subunit 6A (zeta 1) [Source:HGNC Symbol;Acc:1620]
ENSG00000135624	CCT7	no	yes	11	NA	no	no	chaperonin containing TCP1, subunit 7 (eta) [Source:HGNC Symbol;Acc:1622]
ENSG00000156261	CCT8	no	yes	11	NA	no	no	chaperonin containing TCP1, subunit 8 (theta) [Source:HGNC Symbol;Acc:1623]
ENSG00000132507	EIF5A	no	yes	11	centrosome	yes	no	eukaryotic translation initiation factor 5A [Source:HGNC Symbol;Acc:3300]
ENSG00000065150	IPO5	no	yes	11	centrosome	yes	no	importin 5 [Source:HGNC Symbol;Acc:6402]
ENSG00000205339	IPO7	no	yes	11	NA	yes	no	importin 7 [Source:HGNC Symbol;Acc:9852]
ENSG00000108424	KPNB1	no	yes	11	centrosome	yes	no	karyopherin (importin) beta 1 [Source:HGNC Symbol;Acc:6400]
ENSG00000102898	NUTF2	no	yes	11	NA	no	no	nuclear transport factor 2 [Source:HGNC Symbol;Acc:13722]
ENSG00000100614	PPM1A	no	yes	11	centrosome	yes	no	protein phosphatase, Mg2+/Mn2+ dependent, 1A [Source:HGNC Symbol;Acc:9275]
ENSG00000113575	PPP2CA	no	yes	11	NA	yes	no	protein phosphatase 2, catalytic subunit, alpha isozyme [Source:HGNC Symbol;Acc:9299]
ENSG00000104695	PPP2CB	no	yes	11	NA	yes	no	protein phosphatase 2, catalytic subunit, beta isozyme [Source:HGNC Symbol;Acc:9300]
ENSG00000074211	PPP2R2C	no	yes	11	NA	no	no	protein phosphatase 2, regulatory subunit B, gamma [Source:HGNC Symbol;Acc:9306]
ENSG00000132341	RAN	no	yes	11	centrosome	yes	yes	RAN, member RAS oncogene family [Source:HGNC Symbol;Acc:9846]
ENSG00000102572	STK24	no	yes	11	centrosome	yes	no	serine/threonine kinase 24 [Source:HGNC Symbol;Acc:11403]
ENSG00000115808	STRN	no	yes	11	NA	no	no	striatin, calmodulin binding protein [Source:HGNC Symbol;Acc:11424]
ENSG00000196792	STRN3	no	yes	11	NA	no	no	striatin, calmodulin binding protein 3 [Source:HGNC Symbol;Acc:15720]
ENSG00000090372	STRN4	no	yes	11	NA	no	no	striatin, calmodulin binding protein 4 [Source:HGNC Symbol;Acc:15721]
ENSG00000116030	SUMO1	no	yes	11	NA	yes	no	SMT3 suppressor of mif two 3 homolog 1 (S. cerevisiae) [Source:HGNC Symbol;Acc:12502]
ENSG00000120438	TCP1	no	yes	11	centrosome	no	no	t-complex 1 [Source:HGNC Symbol;Acc:11655]
ENSG00000173273	TNKS	no	yes	11	centrosome	yes	no	tankyrase, TRF1-interacting ankyrin-related ADP-ribose polymerase [Source:HGNC Symbol;Acc:11941]
ENSG00000159720	ATP6V0D1	no	yes	12	centrosome	no	no	ATPase, H+ transporting, lysosomal 38kDa, V0 subunit d1 [Source:HGNC Symbol;Acc:13724]
ENSG00000114573	ATP6V1A	no	yes	12	NA	no	no	ATPase, H+ transporting, lysosomal 70kDa, V1 subunit A [Source:HGNC Symbol;Acc:851]
ENSG00000116039	ATP6V1B1	no	yes	12	NA	no	no	ATPase, H+ transporting, lysosomal 56/58kDa, V1 subunit B1 [Source:HGNC Symbol;Acc:853]
ENSG00000147416	ATP6V1B2	no	yes	12	NA	no	no	ATPase, H+ transporting, lysosomal 56/58kDa, V1 subunit B2 [Source:HGNC Symbol;Acc:854]
ENSG00000155097	ATP6V1C1	no	yes	12	centrosome	no	no	ATPase, H+ transporting, lysosomal 42kDa, V1 subunit C1 [Source:HGNC Symbol;Acc:856]
ENSG00000143882	ATP6V1C2	no	yes	12	centrosome	no	no	ATPase, H+ transporting, lysosomal 42kDa, V1 subunit C2 [Source:HGNC Symbol;Acc:18264]
ENSG00000100554	ATP6V1D	no	yes	12	centrosome	no	no	ATPase, H+ transporting, lysosomal 34kDa, V1 subunit D [Source:HGNC Symbol;Acc:13527]
ENSG00000131100	ATP6V1E1	no	yes	12	centrosome	no	no	ATPase, H+ transporting, lysosomal 31kDa, V1 subunit E1 [Source:HGNC Symbol;Acc:857]
ENSG00000128524	ATP6V1F	no	yes	12	centrosome	no	no	ATPase, H+ transporting, lysosomal 14kDa, V1 subunit F [Source:HGNC Symbol;Acc:16832]
ENSG00000136888	ATP6V1G1	no	yes	12	centrosome	no	no	ATPase, H+ transporting, lysosomal 13kDa, V1 subunit G1 [Source:HGNC Symbol;Acc:864]
ENSG00000167768	KRT1	no	yes	12	NA	no	no	keratin 1 [Source:HGNC Symbol;Acc:6412]
ENSG00000186395	KRT10	no	yes	12	NA	no	no	keratin 10 [Source:HGNC Symbol;Acc:6413]
ENSG00000186847	KRT14	no	yes	12	NA	yes	no	keratin 14 [Source:HGNC Symbol;Acc:6416]
ENSG00000172867	KRT2	no	yes	12	NA	no	no	keratin 2 [Source:HGNC Symbol;Acc:6439]
ENSG00000186442	KRT3	no	yes	12	centrosome	no	no	keratin 3 [Source:HGNC Symbol;Acc:6440]
ENSG00000186081	KRT5	no	yes	12	NA	no	no	keratin 5 [Source:HGNC Symbol;Acc:6442]
ENSG00000205420	KRT6A	no	yes	12	NA	no	no	keratin 6A [Source:HGNC Symbol;Acc:6443]
ENSG00000170465	KRT6C	no	yes	12	NA	no	no	keratin 6C [Source:HGNC Symbol;Acc:20406]
ENSG00000107902	LHPP	no	yes	12	centrosome	yes	no	phospholysine phosphohistidine inorganic pyrophosphate phosphatase [Source:HGNC Symbol;Acc:30042]
ENSG00000160789	LMNA	no	yes	12	NA	yes	no	lamin A/C [Source:HGNC Symbol;Acc:6636]
ENSG00000180817	PPA1	no	yes	12	NA	no	no	pyrophosphatase (inorganic) 1 [Source:HGNC Symbol;Acc:9226]
ENSG00000138777	PPA2	no	yes	12	NA	no	no	pyrophosphatase (inorganic) 2 [Source:HGNC Symbol;Acc:28883]
ENSG00000182253	SYNM	no	yes	12	centrosome	no	no	synemin, intermediate filament protein [Source:HGNC Symbol;Acc:24466]
ENSG00000123810	B9D2	614175	yes	13	cilium	yes	yes	B9 protein domain 2 [Source:HGNC Symbol;Acc:28636]
ENSG00000115163	CENPA	no	yes	13	centrosome	yes	no	centromere protein A [Source:HGNC Symbol;Acc:1851]
ENSG00000163539	CLASP2	no	yes	13	centrosome	no	no	cytoplasmic linker associated protein 2 [Source:HGNC Symbol;Acc:17078]
ENSG00000204843	DCTN1	no	yes	13	centrosome	no	no	dynactin 1 [Source:HGNC Symbol;Acc:2711]
ENSG00000158560	DYNC1I1	no	yes	13	centrosome	no	no	dynein, cytoplasmic 1, intermediate chain 1 [Source:HGNC Symbol;Acc:2963]
ENSG00000144635	DYNC1LI1	no	yes	13	centrosome	no	no	dynein, cytoplasmic 1, light intermediate chain 1 [Source:HGNC Symbol;Acc:18745]
ENSG00000165169	DYNLT3	no	yes	13	centrosome	yes	no	dynein, light chain, Tctex-type 3 [Source:HGNC Symbol;Acc:11694]
ENSG00000079616	KIF22	no	yes	13	centrosome	yes	no	kinesin family member 22 [Source:HGNC Symbol;Acc:6391]
ENSG00000068796	KIF2A	no	yes	13	centrosome	no	no	kinesin heavy chain member 2A [Source:HGNC Symbol;Acc:6318]
ENSG00000141200	KIF2B	no	yes	13	centrosome	no	no	kinesin family member 2B [Source:HGNC Symbol;Acc:29443]
ENSG00000142945	KIF2C	no	yes	13	NA	yes	no	kinesin family member 2C [Source:HGNC Symbol;Acc:6393]
ENSG00000164109	MAD2L1	no	yes	13	centrosome	yes	no	MAD2 mitotic arrest deficient-like 1 (yeast) [Source:HGNC Symbol;Acc:6763]
ENSG00000080986	NDC80	no	yes	13	centrosome	yes	no	NDC80 kinetochore complex component [Source:HGNC Symbol;Acc:16909]
ENSG00000090273	NUDC	no	yes	13	centrosome	yes	no	nuclear distribution C homolog (A. nidulans) [Source:HGNC Symbol;Acc:8045]
ENSG00000125450	NUP85	no	yes	13	centrosome	yes	no	nucleoporin 85kDa [Source:HGNC Symbol;Acc:8734]
ENSG00000110713	NUP98	no	yes	13	cilium	yes	no	nucleoporin 98kDa [Source:HGNC Symbol;Acc:8068]
ENSG00000186298	PPP1CC	no	yes	13	centrosome	yes	no	protein phosphatase 1, catalytic subunit, gamma isozyme [Source:HGNC Symbol;Acc:9283]
ENSG00000165416	SUGT1	no	yes	13	cilium	no	no	SGT1, suppressor of G2 allele of SKP1 (S. cerevisiae) [Source:HGNC Symbol;Acc:16987]
ENSG00000184900	SUMO3	no	yes	13	NA	yes	no	SMT3 suppressor of mif two 3 homolog 3 (S. cerevisiae) [Source:HGNC Symbol;Acc:11124]
ENSG00000060971	ACAA1	no	yes	14	NA	no	no	acetyl-CoA acyltransferase 1 [Source:HGNC Symbol;Acc:82]
ENSG00000132142	ACACA	no	yes	14	centrosome	no	no	acetyl-CoA carboxylase alpha [Source:HGNC Symbol;Acc:84]
ENSG00000117054	ACADM	no	yes	14	centrosome	no	no	acyl-CoA dehydrogenase, C-4 to C-12 straight chain [Source:HGNC Symbol;Acc:89]
ENSG00000131473	ACLY	no	yes	14	NA	no	no	ATP citrate lyase [Source:HGNC Symbol;Acc:115]
ENSG00000154930	ACSS1	no	yes	14	cilium	no	no	acyl-CoA synthetase short-chain family member 1 [Source:HGNC Symbol;Acc:16091]
ENSG00000131069	ACSS2	no	yes	14	cilium	no	no	acyl-CoA synthetase short-chain family member 2 [Source:HGNC Symbol;Acc:15814]
ENSG00000150768	DLAT	no	yes	14	NA	no	no	dihydrolipoamide S-acetyltransferase [Source:HGNC Symbol;Acc:2896]
ENSG00000113790	EHHADH	no	yes	14	cilium	no	no	enoyl-CoA, hydratase/3-hydroxyacyl CoA dehydrogenase [Source:HGNC Symbol;Acc:3247]
ENSG00000138796	HADH	no	yes	14	cilium	no	no	hydroxyacyl-CoA dehydrogenase [Source:HGNC Symbol;Acc:4799]
ENSG00000084754	HADHA	no	yes	14	cilium	no	no	hydroxyacyl-CoA dehydrogenase/3-ketoacyl-CoA thiolase/enoyl-CoA hydratase (trifunctional protein), alpha subunit [Source:HGNC Symbol;Acc:4801]
ENSG00000138029	HADHB	no	yes	14	NA	no	no	hydroxyacyl-CoA dehydrogenase/3-ketoacyl-CoA thiolase/enoyl-CoA hydratase (trifunctional protein), beta subunit [Source:HGNC Symbol;Acc:4803]
ENSG00000014641	MDH1	no	yes	14	centrosome	no	no	malate dehydrogenase 1, NAD (soluble) [Source:HGNC Symbol;Acc:6970]
ENSG00000103150	MLYCD	no	yes	14	centrosome	no	no	malonyl-CoA decarboxylase [Source:HGNC Symbol;Acc:7150]
ENSG00000173599	PC	no	yes	14	NA	no	no	pyruvate carboxylase [Source:HGNC Symbol;Acc:8636]
ENSG00000187097	ENTPD5	no	yes	15	centrosome	no	no	ectonucleoside triphosphate diphosphohydrolase 5 [Source:HGNC Symbol;Acc:3367]
ENSG00000197586	ENTPD6	no	yes	15	centrosome	no	no	ectonucleoside triphosphate diphosphohydrolase 6 (putative) [Source:HGNC Symbol;Acc:3368]
ENSG00000128655	PDE11A	no	yes	15	centrosome	no	no	phosphodiesterase 11A [Source:HGNC Symbol;Acc:8773]
ENSG00000115252	PDE1A	no	yes	15	centrosome	no	no	phosphodiesterase 1A, calmodulin-dependent [Source:HGNC Symbol;Acc:8774]
ENSG00000123360	PDE1B	no	yes	15	centrosome	no	no	phosphodiesterase 1B, calmodulin-dependent [Source:HGNC Symbol;Acc:8775]
ENSG00000154678	PDE1C	no	yes	15	centrosome	no	no	phosphodiesterase 1C, calmodulin-dependent 70kDa [Source:HGNC Symbol;Acc:8776]
ENSG00000065989	PDE4A	no	yes	15	cilium	no	no	phosphodiesterase 4A, cAMP-specific [Source:HGNC Symbol;Acc:8780]
ENSG00000113448	PDE4D	no	yes	15	centrosome	no	no	phosphodiesterase 4D, cAMP-specific [Source:HGNC Symbol;Acc:8783]
ENSG00000095464	PDE6C	no	yes	15	centrosome	no	no	phosphodiesterase 6C, cGMP-specific, cone, alpha prime [Source:HGNC Symbol;Acc:8787]
ENSG00000205268	PDE7A	no	yes	15	centrosome	no	no	phosphodiesterase 7A [Source:HGNC Symbol;Acc:8791]
ENSG00000171408	PDE7B	no	yes	15	cilium	no	no	phosphodiesterase 7B [Source:HGNC Symbol;Acc:8792]
ENSG00000073417	PDE8A	no	yes	15	centrosome	no	no	phosphodiesterase 8A [Source:HGNC Symbol;Acc:8793]
ENSG00000113231	PDE8B	no	yes	15	centrosome	no	no	phosphodiesterase 8B [Source:HGNC Symbol;Acc:8794]
ENSG00000160191	PDE9A	no	yes	15	centrosome	no	no	phosphodiesterase 9A [Source:HGNC Symbol;Acc:8795]
ENSG00000174469	CNTNAP2	no	yes	16	centrosome	no	no	contactin associated protein-like 2 [Source:HGNC Symbol;Acc:13830]
ENSG00000143473	KCNH1	no	yes	16	NA	no	no	potassium voltage-gated channel, subfamily H (eag-related), member 1 [Source:HGNC Symbol;Acc:6250]
ENSG00000055118	KCNH2	no	yes	16	NA	no	no	potassium voltage-gated channel, subfamily H (eag-related), member 2 [Source:HGNC Symbol;Acc:6251]
ENSG00000120049	KCNIP2	no	yes	16	centrosome	no	no	Kv channel interacting protein 2 [Source:HGNC Symbol;Acc:15522]
ENSG00000151704	KCNJ1	no	yes	16	cilium	no	no	potassium inwardly-rectifying channel, subfamily J, member 1 [Source:HGNC Symbol;Acc:6255]
ENSG00000115474	KCNJ13	no	yes	16	cilium	no	no	potassium inwardly-rectifying channel, subfamily J, member 13 [Source:HGNC Symbol;Acc:6259]
ENSG00000182324	KCNJ14	no	yes	16	centrosome	no	no	potassium inwardly-rectifying channel, subfamily J, member 14 [Source:HGNC Symbol;Acc:6260]
ENSG00000153822	KCNJ16	no	yes	16	cilium	no	no	potassium inwardly-rectifying channel, subfamily J, member 16 [Source:HGNC Symbol;Acc:6262]
ENSG00000162989	KCNJ3	no	yes	16	cilium	no	no	potassium inwardly-rectifying channel, subfamily J, member 3 [Source:HGNC Symbol;Acc:6264]
ENSG00000157542	KCNJ6	no	yes	16	centrosome	no	no	potassium inwardly-rectifying channel, subfamily J, member 6 [Source:HGNC Symbol;Acc:6267]
ENSG00000121361	KCNJ8	no	yes	16	cilium	no	no	potassium inwardly-rectifying channel, subfamily J, member 8 [Source:HGNC Symbol;Acc:6269]
ENSG00000124134	KCNS1	no	yes	16	cilium	no	no	potassium voltage-gated channel, delayed-rectifier, subfamily S, member 1 [Source:HGNC Symbol;Acc:6300]
ENSG00000197785	ATAD3A	no	yes	17	NA	no	no	ATPase family, AAA domain containing 3A [Source:HGNC Symbol;Acc:25567]
ENSG00000152234	ATP5A1	no	yes	17	NA	no	no	ATP synthase, H+ transporting, mitochondrial F1 complex, alpha subunit 1, cardiac muscle [Source:HGNC Symbol;Acc:823]
ENSG00000110955	ATP5B	no	yes	17	NA	no	no	ATP synthase, H+ transporting, mitochondrial F1 complex, beta polypeptide [Source:HGNC Symbol;Acc:830]
ENSG00000165629	ATP5C1	no	yes	17	NA	no	no	ATP synthase, H+ transporting, mitochondrial F1 complex, gamma polypeptide 1 [Source:HGNC Symbol;Acc:833]
ENSG00000167283	ATP5L	no	yes	17	NA	no	no	ATP synthase, H+ transporting, mitochondrial Fo complex, subunit G [Source:HGNC Symbol;Acc:14247]
ENSG00000241837	ATP5O	no	yes	17	NA	no	no	ATP synthase, H+ transporting, mitochondrial F1 complex, O subunit [Source:HGNC Symbol;Acc:850]
ENSG00000234078	DDR1	no	yes	17	cilium	no	no	discoidin domain receptor tyrosine kinase 1 [Source:HGNC Symbol;Acc:2730]
ENSG00000221974	GTF2H4	no	yes	17	cilium	yes	no	general transcription factor IIH, polypeptide 4, 52kDa [Source:HGNC Symbol;Acc:4658]
ENSG00000206435	HLA-C	no	yes	17	centrosome	no	no	major histocompatibility complex, class I, C [Source:HGNC Symbol;Acc:4933]
ENSG00000084072	PPIE	no	yes	17	centrosome	yes	no	peptidylprolyl isomerase E (cyclophilin E) [Source:HGNC Symbol;Acc:9258]
ENSG00000230034	PSMB8	no	yes	17	centrosome	no	no	proteasome (prosome, macropain) subunit, beta type, 8 [Source:HGNC Symbol;Acc:9545]
ENSG00000136518	ACTL6A	no	yes	18	centrosome	yes	no	actin-like 6A [Source:HGNC Symbol;Acc:24124]
ENSG00000036257	CUL3	no	yes	18	centrosome	yes	no	cullin 3 [Source:HGNC Symbol;Acc:2553]
ENSG00000144381	HSPD1	no	yes	18	NA	no	no	heat shock 60kDa protein 1 (chaperonin) [Source:HGNC Symbol;Acc:5261]
ENSG00000172977	KAT5	no	yes	18	cilium	yes	no	K(lysine) acetyltransferase 5 [Source:HGNC Symbol;Acc:5275]
ENSG00000003096	KLHL13	no	yes	18	cilium	no	no	kelch-like family member 13 [Source:HGNC Symbol;Acc:22931]
ENSG00000076321	KLHL20	no	yes	18	cilium	yes	no	kelch-like family member 20 [Source:HGNC Symbol;Acc:25056]
ENSG00000099910	KLHL22	no	yes	18	cilium	no	no	kelch-like family member 22 [Source:HGNC Symbol;Acc:25888]
ENSG00000198642	KLHL9	no	yes	18	cilium	no	no	kelch-like family member 9 [Source:HGNC Symbol;Acc:18732]
ENSG00000115053	NCL	no	yes	18	NA	yes	no	nucleolin [Source:HGNC Symbol;Acc:7667]
ENSG00000175792	RUVBL1	no	yes	18	centrosome	yes	no	RuvB-like 1 (E. coli) [Source:HGNC Symbol;Acc:10474]
ENSG00000183207	RUVBL2	no	yes	18	centrosome	yes	no	RuvB-like 2 (E. coli) [Source:HGNC Symbol;Acc:10475]
ENSG00000187758	ADH1A	no	yes	19	centrosome	no	no	alcohol dehydrogenase 1A (class I), alpha polypeptide [Source:HGNC Symbol;Acc:249]
ENSG00000196616	ADH1B	no	yes	19	centrosome	no	no	alcohol dehydrogenase 1B (class I), beta polypeptide [Source:HGNC Symbol;Acc:250]
ENSG00000198099	ADH4	no	yes	19	centrosome	no	no	alcohol dehydrogenase 4 (class II), pi polypeptide [Source:HGNC Symbol;Acc:252]
ENSG00000197894	ADH5	no	yes	19	centrosome	no	no	alcohol dehydrogenase 5 (class III), chi polypeptide [Source:HGNC Symbol;Acc:253]
ENSG00000172955	ADH6	no	yes	19	centrosome	no	no	alcohol dehydrogenase 6 (class V) [Source:HGNC Symbol;Acc:255]
ENSG00000196344	ADH7	no	yes	19	centrosome	no	no	alcohol dehydrogenase 7 (class IV), mu or sigma polypeptide [Source:HGNC Symbol;Acc:256]
ENSG00000184254	ALDH1A3	no	yes	19	cilium	no	no	aldehyde dehydrogenase 1 family, member A3 [Source:HGNC Symbol;Acc:409]
ENSG00000108602	ALDH3A1	no	yes	19	centrosome	no	no	aldehyde dehydrogenase 3 family, member A1 [Source:HGNC Symbol;Acc:405]
ENSG00000132746	ALDH3B2	no	yes	19	centrosome	no	no	aldehyde dehydrogenase 3 family, member B2 [Source:HGNC Symbol;Acc:411]
ENSG00000197446	CYP2F1	no	yes	19	centrosome	no	no	cytochrome P450, family 2, subfamily F, polypeptide 1 [Source:HGNC Symbol;Acc:2632]
ENSG00000114841	DNAH1	no	yes	20	cilium	no	yes	dynein, axonemal, heavy chain 1 [Source:HGNC Symbol;Acc:2940]
ENSG00000187775	DNAH17	no	yes	20	cilium	no	no	dynein, axonemal, heavy chain 17 [Source:HGNC Symbol;Acc:2946]
ENSG00000183914	DNAH2	no	yes	20	cilium	no	yes	dynein, axonemal, heavy chain 2 [Source:HGNC Symbol;Acc:2948]
ENSG00000158486	DNAH3	no	yes	20	cilium	no	no	dynein, axonemal, heavy chain 3 [Source:HGNC Symbol;Acc:2949]
ENSG00000118997	DNAH7	no	yes	20	cilium	no	no	dynein, axonemal, heavy chain 7 [Source:HGNC Symbol;Acc:18661]
ENSG00000124721	DNAH8	no	yes	20	cilium	no	no	dynein, axonemal, heavy chain 8 [Source:HGNC Symbol;Acc:2952]
ENSG00000007174	DNAH9	no	yes	20	cilium	no	no	dynein, axonemal, heavy chain 9 [Source:HGNC Symbol;Acc:2953]
ENSG00000100246	DNAL4	no	yes	20	cilium	no	no	dynein, axonemal, light chain 4 [Source:HGNC Symbol;Acc:2955]
ENSG00000163879	DNALI1	no	yes	20	centrosome	no	yes	dynein, axonemal, light intermediate chain 1 [Source:HGNC Symbol;Acc:14353]
ENSG00000114942	EEF1B2	no	yes	21	centrosome	no	no	eukaryotic translation elongation factor 1 beta 2 [Source:HGNC Symbol;Acc:3208]
ENSG00000204628	GNB2L1	no	yes	21	NA	yes	no	guanine nucleotide binding protein (G protein), beta polypeptide 2-like 1 [Source:HGNC Symbol;Acc:4399]
ENSG00000198755	RPL10A	no	yes	21	NA	no	no	ribosomal protein L10a [Source:HGNC Symbol;Acc:10299]
ENSG00000142541	RPL13A	no	yes	21	NA	no	no	ribosomal protein L13a [Source:HGNC Symbol;Acc:10304]
ENSG00000147604	RPL7	no	yes	21	NA	no	no	ribosomal protein L7 [Source:HGNC Symbol;Acc:10363]
ENSG00000226225	RPS18	no	yes	21	NA	no	no	ribosomal protein S18 [Source:HGNC Symbol;Acc:10401]
ENSG00000177954	RPS27	no	yes	21	NA	no	no	ribosomal protein S27 [Source:HGNC Symbol;Acc:10416]
ENSG00000145425	RPS3A	no	yes	21	NA	yes	no	ribosomal protein S3A [Source:HGNC Symbol;Acc:10421]
ENSG00000100031	GGT1	no	yes	22	centrosome	no	no	gamma-glutamyltransferase 1 [Source:HGNC Symbol;Acc:4250]
ENSG00000131067	GGT7	no	yes	22	centrosome	no	no	gamma-glutamyltransferase 7 [Source:HGNC Symbol;Acc:4259]
ENSG00000233276	GPX1	no	yes	22	centrosome	no	no	glutathione peroxidase 1 [Source:HGNC Symbol;Acc:4553]
ENSG00000176153	GPX2	no	yes	22	centrosome	no	no	glutathione peroxidase 2 (gastrointestinal) [Source:HGNC Symbol;Acc:4554]
ENSG00000211445	GPX3	no	yes	22	centrosome	no	no	glutathione peroxidase 3 (plasma) [Source:HGNC Symbol;Acc:4555]
ENSG00000167468	GPX4	no	yes	22	centrosome	no	no	glutathione peroxidase 4 [Source:HGNC Symbol;Acc:4556]
ENSG00000116157	GPX7	no	yes	22	centrosome	no	no	glutathione peroxidase 7 [Source:HGNC Symbol;Acc:4559]
ENSG00000117862	TXNDC12	no	yes	22	centrosome	yes	no	thioredoxin domain containing 12 (endoplasmic reticulum) [Source:HGNC Symbol;Acc:24626]
ENSG00000197594	ENPP1	no	yes	23	centrosome	no	no	ectonucleotide pyrophosphatase/phosphodiesterase 1 [Source:HGNC Symbol;Acc:3356]
ENSG00000154269	ENPP3	no	yes	23	cilium	no	no	ectonucleotide pyrophosphatase/phosphodiesterase 3 [Source:HGNC Symbol;Acc:3358]
ENSG00000165434	PGM2L1	no	yes	23	centrosome	no	no	phosphoglucomutase 2-like 1 [Source:HGNC Symbol;Acc:20898]
ENSG00000164776	PHKG1	no	yes	23	centrosome	no	no	phosphorylase kinase, gamma 1 (muscle) [Source:HGNC Symbol;Acc:8930]
ENSG00000156873	PHKG2	no	yes	23	centrosome	no	no	phosphorylase kinase, gamma 2 (testis) [Source:HGNC Symbol;Acc:8931]
ENSG00000172531	PPP1CA	no	yes	23	centrosome	yes	no	protein phosphatase 1, catalytic subunit, alpha isozyme [Source:HGNC Symbol;Acc:9281]
ENSG00000100994	PYGB	no	yes	23	centrosome	no	no	phosphorylase, glycogen; brain [Source:HGNC Symbol;Acc:9723]
ENSG00000169764	UGP2	no	yes	23	centrosome	no	no	UDP-glucose pyrophosphorylase 2 [Source:HGNC Symbol;Acc:12527]
ENSG00000151475	SLC25A31	no	yes	24	cilium	no	no	solute carrier family 25 (mitochondrial carrier; adenine nucleotide translocator), member 31 [Source:HGNC Symbol;Acc:25319]
ENSG00000151729	SLC25A4	no	yes	24	cilium	no	no	solute carrier family 25 (mitochondrial carrier; adenine nucleotide translocator), member 4 [Source:HGNC Symbol;Acc:10990]
ENSG00000005022	SLC25A5	no	yes	24	NA	no	no	solute carrier family 25 (mitochondrial carrier; adenine nucleotide translocator), member 5 [Source:HGNC Symbol;Acc:10991]
ENSG00000169100	SLC25A6	no	yes	24	NA	no	no	solute carrier family 25 (mitochondrial carrier; adenine nucleotide translocator), member 6 [Source:HGNC Symbol;Acc:10992]
ENSG00000213585	VDAC1	no	yes	24	NA	no	no	voltage-dependent anion channel 1 [Source:HGNC Symbol;Acc:12669]
ENSG00000165637	VDAC2	no	yes	24	NA	no	no	voltage-dependent anion channel 2 [Source:HGNC Symbol;Acc:12672]
ENSG00000078668	VDAC3	no	yes	24	NA	no	yes	voltage-dependent anion channel 3 [Source:HGNC Symbol;Acc:12674]
ENSG00000167552	TUBA1A	no	yes	25	centrosome	no	yes	tubulin, alpha 1a [Source:HGNC Symbol;Acc:20766]
ENSG00000152086	TUBA3E	no	yes	25	NA	no	no	tubulin, alpha 3e [Source:HGNC Symbol;Acc:20765]
ENSG00000127824	TUBA4A	no	yes	25	centrosome	no	yes	tubulin, alpha 4a [Source:HGNC Symbol;Acc:12407]
ENSG00000183785	TUBA8	no	yes	25	NA	no	no	tubulin, alpha 8 [Source:HGNC Symbol;Acc:12410]
ENSG00000178462	TUBAL3	no	yes	25	NA	no	no	tubulin, alpha-like 3 [Source:HGNC Symbol;Acc:23534]
ENSG00000198211	TUBB3	no	yes	25	NA	no	yes	tubulin, beta 3 class III [Source:HGNC Symbol;Acc:20772]
ENSG00000188229	TUBB4B	no	yes	25	centrosome	no	no	tubulin, beta 4B class IVb [Source:HGNC Symbol;Acc:20771]
ENSG00000120903	CHRNA2	no	yes	26	cilium	no	no	cholinergic receptor, nicotinic, alpha 2 (neuronal) [Source:HGNC Symbol;Acc:1956]
ENSG00000080644	CHRNA3	no	yes	26	cilium	no	no	cholinergic receptor, nicotinic, alpha 3 (neuronal) [Source:HGNC Symbol;Acc:1957]
ENSG00000101204	CHRNA4	no	yes	26	cilium	no	no	cholinergic receptor, nicotinic, alpha 4 (neuronal) [Source:HGNC Symbol;Acc:1958]
ENSG00000169684	CHRNA5	no	yes	26	cilium	no	no	cholinergic receptor, nicotinic, alpha 5 (neuronal) [Source:HGNC Symbol;Acc:1959]
ENSG00000160716	CHRNB2	no	yes	26	cilium	no	no	cholinergic receptor, nicotinic, beta 2 (neuronal) [Source:HGNC Symbol;Acc:1962]
ENSG00000117971	CHRNB4	no	yes	26	cilium	no	no	cholinergic receptor, nicotinic, beta 4 (neuronal) [Source:HGNC Symbol;Acc:1964]
ENSG00000125124	BBS2	209900	yes	27	cilium	no	yes	Bardet-Biedl syndrome 2 [Source:HGNC Symbol;Acc:967]
ENSG00000140463	BBS4	209900	yes	27	centrosome	no	yes	Bardet-Biedl syndrome 4 [Source:HGNC Symbol;Acc:969]
ENSG00000163093	BBS5	209900	yes	27	centrosome	no	yes	Bardet-Biedl syndrome 5 [Source:HGNC Symbol;Acc:970]
ENSG00000138686	BBS7	209900	yes	27	centrosome	no	yes	Bardet-Biedl syndrome 7 [Source:HGNC Symbol;Acc:18758]
ENSG00000122507	BBS9	209900	yes	27	cilium	no	yes	Bardet-Biedl syndrome 9 [Source:HGNC Symbol;Acc:30000]
ENSG00000165533	TTC8	209900	yes	27	centrosome	no	yes	tetratricopeptide repeat domain 8 [Source:HGNC Symbol;Acc:20087]
ENSG00000104763	ASAH1	no	yes	28	centrosome	no	no	N-acylsphingosine amidohydrolase (acid ceramidase) 1 [Source:HGNC Symbol;Acc:735]
ENSG00000143753	DEGS1	no	yes	28	cilium	no	no	delta(4)-desaturase, sphingolipid 1 [Source:HGNC Symbol;Acc:13709]
ENSG00000067113	PPAP2A	no	yes	28	cilium	no	no	phosphatidic acid phosphatase type 2A [Source:HGNC Symbol;Acc:9228]
ENSG00000198964	SGMS1	no	yes	28	cilium	no	no	sphingomyelin synthase 1 [Source:HGNC Symbol;Acc:29799]
ENSG00000164023	SGMS2	no	yes	28	cilium	no	no	sphingomyelin synthase 2 [Source:HGNC Symbol;Acc:28395]
ENSG00000135587	SMPD2	no	yes	28	NA	no	no	sphingomyelin phosphodiesterase 2, neutral membrane (neutral sphingomyelinase) [Source:HGNC Symbol;Acc:11121]
ENSG00000180573	HIST1H2AC	no	yes	29	NA	yes	no	histone cluster 1, H2ac [Source:HGNC Symbol;Acc:4733]
ENSG00000180596	HIST1H2BC	no	yes	29	NA	yes	no	histone cluster 1, H2bc [Source:HGNC Symbol;Acc:4757]
ENSG00000158373	HIST1H2BD	no	yes	29	NA	yes	no	histone cluster 1, H2bd [Source:HGNC Symbol;Acc:4747]
ENSG00000197903	HIST1H2BK	no	yes	29	NA	yes	no	histone cluster 1, H2bk [Source:HGNC Symbol;Acc:13954]
ENSG00000203812	HIST2H2AA4	no	yes	29	NA	yes	no	histone cluster 2, H2aa4 [Source:HGNC Symbol;Acc:29668]
ENSG00000184678	HIST2H2BE	no	yes	29	NA	yes	no	histone cluster 2, H2be [Source:HGNC Symbol;Acc:4760]
ENSG00000120129	DUSP1	no	yes	30	cilium	no	no	dual specificity phosphatase 1 [Source:HGNC Symbol;Acc:3064]
ENSG00000108861	DUSP3	no	yes	30	centrosome	yes	no	dual specificity phosphatase 3 [Source:HGNC Symbol;Acc:3069]
ENSG00000076984	MAP2K7	no	yes	30	centrosome	yes	no	mitogen-activated protein kinase kinase 7 [Source:HGNC Symbol;Acc:6847]
ENSG00000109339	MAPK10	no	yes	30	centrosome	yes	no	mitogen-activated protein kinase 10 [Source:HGNC Symbol;Acc:6872]
ENSG00000107643	MAPK8	no	yes	30	centrosome	yes	no	mitogen-activated protein kinase 8 [Source:HGNC Symbol;Acc:6881]
ENSG00000065675	PRKCQ	no	yes	30	centrosome	no	no	protein kinase C, theta [Source:HGNC Symbol;Acc:9410]
ENSG00000135924	DNAJB2	no	yes	31	centrosome	no	no	DnaJ (Hsp40) homolog, subfamily B, member 2 [Source:HGNC Symbol;Acc:5228]
ENSG00000136813	KIAA0368	no	yes	31	centrosome	yes	no	KIAA0368 [Source:HGNC Symbol;Acc:29020]
ENSG00000230669	PSMB8	no	yes	31	centrosome	no	no	proteasome (prosome, macropain) subunit, beta type, 8 [Source:HGNC Symbol;Acc:9545]
ENSG00000239836	PSMB9	no	yes	31	cilium	no	no	proteasome (prosome, macropain) subunit, beta type, 9 [Source:HGNC Symbol;Acc:9546]
ENSG00000165280	VCP	no	yes	31	centrosome	yes	no	valosin containing protein [Source:HGNC Symbol;Acc:12666]
ENSG00000125107	CNOT1	no	yes	32	NA	no	no	CCR4-NOT transcription complex, subunit 1 [Source:HGNC Symbol;Acc:7877]
ENSG00000111596	CNOT2	no	yes	32	centrosome	yes	no	CCR4-NOT transcription complex, subunit 2 [Source:HGNC Symbol;Acc:7878]
ENSG00000088038	CNOT3	no	yes	32	NA	yes	no	CCR4-NOT transcription complex, subunit 3 [Source:HGNC Symbol;Acc:7879]
ENSG00000113300	CNOT6	no	yes	32	cilium	yes	no	CCR4-NOT transcription complex, subunit 6 [Source:HGNC Symbol;Acc:14099]
ENSG00000138767	CNOT6L	no	yes	32	cilium	no	no	CCR4-NOT transcription complex, subunit 6-like [Source:HGNC Symbol;Acc:18042]
ENSG00000118873	RAB3GAP2	no	yes	33	centrosome	no	no	RAB3 GTPase activating protein subunit 2 (non-catalytic) [Source:HGNC Symbol;Acc:17168]
ENSG00000079841	RIMS1	no	yes	33	centrosome	no	no	regulating synaptic membrane exocytosis 1 [Source:HGNC Symbol;Acc:17282]
ENSG00000132639	SNAP25	no	yes	33	centrosome	no	yes	synaptosomal-associated protein, 25kDa [Source:HGNC Symbol;Acc:11132]
ENSG00000106089	STX1A	no	yes	33	centrosome	no	no	syntaxin 1A (brain) [Source:HGNC Symbol;Acc:11433]
ENSG00000198722	UNC13B	no	yes	33	centrosome	no	no	unc-13 homolog B (C. elegans) [Source:HGNC Symbol;Acc:12566]
ENSG00000122218	COPA	no	yes	34	centrosome	no	no	coatomer protein complex, subunit alpha [Source:HGNC Symbol;Acc:2230]
ENSG00000129083	COPB1	no	yes	34	NA	no	no	coatomer protein complex, subunit beta 1 [Source:HGNC Symbol;Acc:2231]
ENSG00000184432	COPB2	no	yes	34	centrosome	no	no	coatomer protein complex, subunit beta 2 (beta prime) [Source:HGNC Symbol;Acc:2232]
ENSG00000105669	COPE	no	yes	34	centrosome	no	no	coatomer protein complex, subunit epsilon [Source:HGNC Symbol;Acc:2234]
ENSG00000181789	COPG	no	yes	34	centrosome	no	no	coatomer protein complex, subunit gamma 1 [Source:HGNC Symbol;Acc:2236]
ENSG00000179218	CALR	no	yes	35	NA	no	no	calreticulin [Source:HGNC Symbol;Acc:1455]
ENSG00000127022	CANX	no	yes	35	centrosome	no	no	calnexin [Source:HGNC Symbol;Acc:1473]
ENSG00000089597	GANAB	no	yes	35	centrosome	no	no	glucosidase, alpha; neutral AB [Source:HGNC Symbol;Acc:4138]
ENSG00000167004	PDIA3	no	yes	35	centrosome	no	no	protein disulfide isomerase family A, member 3 [Source:HGNC Symbol;Acc:4606]
ENSG00000130175	PRKCSH	no	yes	35	centrosome	no	no	protein kinase C substrate 80K-H [Source:HGNC Symbol;Acc:9411]
ENSG00000101266	CSNK2A1	no	yes	36	centrosome	no	no	casein kinase 2, alpha 1 polypeptide [Source:HGNC Symbol;Acc:2457]
ENSG00000070770	CSNK2A2	no	yes	36	centrosome	no	no	casein kinase 2, alpha prime polypeptide [Source:HGNC Symbol;Acc:2459]
ENSG00000224774	CSNK2B	no	yes	36	NA	no	no	casein kinase 2, beta polypeptide [Source:HGNC Symbol;Acc:2460]
ENSG00000232960	CSNK2B	no	yes	36	NA	no	no	casein kinase 2, beta polypeptide [Source:HGNC Symbol;Acc:2460]
ENSG00000114742	WDR48	no	yes	36	centrosome	yes	no	WD repeat domain 48 [Source:HGNC Symbol;Acc:30914]
ENSG00000122971	ACADS	no	yes	37	centrosome	no	no	acyl-CoA dehydrogenase, C-2 to C-3 short chain [Source:HGNC Symbol;Acc:90]
ENSG00000196177	ACADSB	no	yes	37	cilium	no	no	acyl-CoA dehydrogenase, short/branched chain [Source:HGNC Symbol;Acc:91]
ENSG00000075239	ACAT1	no	yes	37	NA	no	no	acetyl-CoA acetyltransferase 1 [Source:HGNC Symbol;Acc:93]
ENSG00000120437	ACAT2	no	yes	37	cilium	no	no	acetyl-CoA acetyltransferase 2 [Source:HGNC Symbol;Acc:94]
ENSG00000161533	ACOX1	no	yes	37	centrosome	no	no	acyl-CoA oxidase 1, palmitoyl [Source:HGNC Symbol;Acc:119]
ENSG00000065833	ME1	no	yes	38	centrosome	no	no	malic enzyme 1, NADP(+)-dependent, cytosolic [Source:HGNC Symbol;Acc:6983]
ENSG00000082212	ME2	no	yes	38	centrosome	no	no	malic enzyme 2, NAD(+)-dependent, mitochondrial [Source:HGNC Symbol;Acc:6984]
ENSG00000151376	ME3	no	yes	38	NA	no	no	malic enzyme 3, NADP(+)-dependent, mitochondrial [Source:HGNC Symbol;Acc:6985]
ENSG00000100714	MTHFD1	no	yes	38	NA	no	no	methylenetetrahydrofolate dehydrogenase (NADP+ dependent) 1, methenyltetrahydrofolate cyclohydrolase, formyltetrahydrofolate synthetase [Source:HGNC Symbol;Acc:7432]
ENSG00000120254	MTHFD1L	no	yes	38	centrosome	no	no	methylenetetrahydrofolate dehydrogenase (NADP+ dependent) 1-like [Source:HGNC Symbol;Acc:21055]
ENSG00000196465	MYL6B	no	yes	39	NA	no	no	myosin, light chain 6B, alkali, smooth muscle and non-muscle [Source:HGNC Symbol;Acc:29823]
ENSG00000106631	MYL7	no	yes	39	centrosome	no	no	myosin, light chain 7, regulatory [Source:HGNC Symbol;Acc:21719]
ENSG00000133454	MYO18B	no	yes	39	NA	yes	no	myosin XVIIIB [Source:HGNC Symbol;Acc:18150]
ENSG00000142347	MYO1F	no	yes	39	centrosome	no	no	myosin IF [Source:HGNC Symbol;Acc:7600]
ENSG00000058272	PPP1R12A	no	yes	39	centrosome	no	no	protein phosphatase 1, regulatory subunit 12A [Source:HGNC Symbol;Acc:7618]
ENSG00000107581	EIF3A	no	yes	40	NA	no	no	eukaryotic translation initiation factor 3, subunit A [Source:HGNC Symbol;Acc:3271]
ENSG00000184110	EIF3C	no	yes	40	NA	no	no	eukaryotic translation initiation factor 3, subunit C [Source:HGNC Symbol;Acc:3279]
ENSG00000100129	EIF3L	no	yes	40	centrosome	no	no	eukaryotic translation initiation factor 3, subunit L [Source:HGNC Symbol;Acc:18138]
ENSG00000149100	EIF3M	no	yes	40	centrosome	no	no	eukaryotic translation initiation factor 3, subunit M [Source:HGNC Symbol;Acc:24460]
ENSG00000161960	EIF4A1	no	yes	41	NA	no	no	eukaryotic translation initiation factor 4A1 [Source:HGNC Symbol;Acc:3282]
ENSG00000156976	EIF4A2	no	yes	41	NA	no	no	eukaryotic translation initiation factor 4A2 [Source:HGNC Symbol;Acc:3284]
ENSG00000110321	EIF4G2	no	yes	41	centrosome	no	no	eukaryotic translation initiation factor 4 gamma, 2 [Source:HGNC Symbol;Acc:3297]
ENSG00000075151	EIF4G3	no	yes	41	NA	no	no	eukaryotic translation initiation factor 4 gamma, 3 [Source:HGNC Symbol;Acc:3298]
ENSG00000134058	CDK7	no	yes	42	centrosome	yes	no	cyclin-dependent kinase 7 [Source:HGNC Symbol;Acc:1778]
ENSG00000198730	CTR9	no	yes	42	cilium	yes	no	Ctr9, Paf1/RNA polymerase II complex component, homolog (S. cerevisiae) [Source:HGNC Symbol;Acc:16850]
ENSG00000213780	GTF2H4	no	yes	42	cilium	yes	no	general transcription factor IIH, polypeptide 4, 52kDa [Source:HGNC Symbol;Acc:4658]
ENSG00000070061	IKBKAP	no	yes	42	centrosome	yes	no	inhibitor of kappa light polypeptide gene enhancer in B-cells, kinase complex-associated protein [Source:HGNC Symbol;Acc:5959]
ENSG00000116679	IVNS1ABP	no	yes	43	cilium	yes	no	influenza virus NS1A binding protein [Source:HGNC Symbol;Acc:16951]
ENSG00000164134	NAA15	no	yes	43	cilium	yes	no	N(alpha)-acetyltransferase 15, NatA auxiliary subunit [Source:HGNC Symbol;Acc:30782]
ENSG00000113387	SUB1	no	yes	43	NA	yes	no	SUB1 homolog (S. cerevisiae) [Source:HGNC Symbol;Acc:19985]
ENSG00000196419	XRCC6	no	yes	43	cilium	yes	no	X-ray repair complementing defective repair in Chinese hamster cells 6 [Source:HGNC Symbol;Acc:4055]
ENSG00000166971	AKTIP	no	yes	44	centrosome	no	no	AKT interacting protein [Source:HGNC Symbol;Acc:16710]
ENSG00000134709	HOOK1	no	yes	44	centrosome	no	no	hook homolog 1 (Drosophila) [Source:HGNC Symbol;Acc:19884]
ENSG00000215305	VPS16	no	yes	44	centrosome	no	no	vacuolar protein sorting 16 homolog (S. cerevisiae) [Source:HGNC Symbol;Acc:14584]
ENSG00000104142	VPS18	no	yes	44	centrosome	no	no	vacuolar protein sorting 18 homolog (S. cerevisiae) [Source:HGNC Symbol;Acc:15972]
ENSG00000110048	OSBP	no	yes	45	centrosome	no	no	oxysterol binding protein [Source:HGNC Symbol;Acc:8503]
ENSG00000163590	PPM1L	no	yes	45	centrosome	no	no	protein phosphatase, Mg2+/Mn2+ dependent, 1L [Source:HGNC Symbol;Acc:16381]
ENSG00000101558	VAPA	no	yes	45	NA	no	no	VAMP (vesicle-associated membrane protein)-associated protein A, 33kDa [Source:HGNC Symbol;Acc:12648]
ENSG00000124164	VAPB	no	yes	45	NA	no	no	VAMP (vesicle-associated membrane protein)-associated protein B and C [Source:HGNC Symbol;Acc:12649]
ENSG00000163399	ATP1A1	no	yes	46	centrosome	no	no	ATPase, Na+/K+ transporting, alpha 1 polypeptide [Source:HGNC Symbol;Acc:799]
ENSG00000018625	ATP1A2	no	yes	46	centrosome	no	no	ATPase, Na+/K+ transporting, alpha 2 polypeptide [Source:HGNC Symbol;Acc:800]
ENSG00000105409	ATP1A3	no	yes	46	centrosome	no	no	ATPase, Na+/K+ transporting, alpha 3 polypeptide [Source:HGNC Symbol;Acc:801]
ENSG00000132681	ATP1A4	no	yes	46	centrosome	no	no	ATPase, Na+/K+ transporting, alpha 4 polypeptide [Source:HGNC Symbol;Acc:14073]
ENSG00000132259	CNGA4	no	yes	47	centrosome	no	yes	cyclic nucleotide gated channel alpha 4 [Source:HGNC Symbol;Acc:2152]
ENSG00000048545	GUCA1A	no	yes	47	centrosome	no	no	guanylate cyclase activator 1A (retina) [Source:HGNC Symbol;Acc:4678]
ENSG00000112599	GUCA1B	no	yes	47	centrosome	no	no	guanylate cyclase activator 1B (retina) [Source:HGNC Symbol;Acc:4679]
ENSG00000138472	GUCA1C	no	yes	47	centrosome	no	no	guanylate cyclase activator 1C [Source:HGNC Symbol;Acc:4680]
ENSG00000092847	EIF2C1	no	yes	48	centrosome	no	no	argonaute RISC catalytic component 1 [Source:HGNC Symbol;Acc:3262]
ENSG00000123908	EIF2C2	no	yes	48	centrosome	yes	no	argonaute RISC catalytic component 2 [Source:HGNC Symbol;Acc:3263]
ENSG00000126070	EIF2C3	no	yes	48	centrosome	no	no	argonaute RISC catalytic component 3 [Source:HGNC Symbol;Acc:18421]
ENSG00000134698	EIF2C4	no	yes	48	centrosome	no	no	argonaute RISC catalytic component 4 [Source:HGNC Symbol;Acc:18424]
ENSG00000132964	CDK8	no	yes	49	centrosome	yes	no	cyclin-dependent kinase 8 [Source:HGNC Symbol;Acc:1779]
ENSG00000108510	MED13	no	yes	49	cilium	yes	no	mediator complex subunit 13 [Source:HGNC Symbol;Acc:22474]
ENSG00000063322	MED29	no	yes	49	cilium	yes	no	mediator complex subunit 29 [Source:HGNC Symbol;Acc:23074]
ENSG00000108590	MED31	no	yes	49	cilium	yes	no	mediator complex subunit 31 [Source:HGNC Symbol;Acc:24260]
ENSG00000108587	GOSR1	no	yes	50	centrosome	no	no	golgi SNAP receptor complex member 1 [Source:HGNC Symbol;Acc:4430]
ENSG00000124222	STX16	no	yes	50	centrosome	no	no	syntaxin 16 [Source:HGNC Symbol;Acc:11431]
ENSG00000076944	STXBP2	no	yes	50	centrosome	no	no	syntaxin binding protein 2 [Source:HGNC Symbol;Acc:11445]
ENSG00000106636	YKT6	no	yes	50	centrosome	no	no	YKT6 v-SNARE homolog (S. cerevisiae) [Source:HGNC Symbol;Acc:16959]
ENSG00000172115	CYCS	no	yes	51	cilium	no	no	cytochrome c, somatic [Source:HGNC Symbol;Acc:19986]
ENSG00000137713	PPP2R1B	no	yes	51	centrosome	no	no	protein phosphatase 2, regulatory subunit A, beta [Source:HGNC Symbol;Acc:9303]
ENSG00000221914	PPP2R2A	no	yes	51	NA	no	no	protein phosphatase 2, regulatory subunit B, alpha [Source:HGNC Symbol;Acc:9304]
ENSG00000078304	PPP2R5C	no	yes	51	centrosome	yes	no	protein phosphatase 2, regulatory subunit B', gamma [Source:HGNC Symbol;Acc:9311]
ENSG00000183346	C10orf107	no	yes	52	NA	no	no	chromosome 10 open reading frame 107 [Source:HGNC Symbol;Acc:28678]
ENSG00000227317	DDAH2	no	yes	52	centrosome	no	no	dimethylarginine dimethylaminohydrolase 2 [Source:HGNC Symbol;Acc:2716]
ENSG00000143363	PRUNE	no	yes	52	centrosome	yes	no	prune exopolyphosphatase [Source:HGNC Symbol;Acc:13420]
ENSG00000162643	WDR63	no	yes	52	centrosome	no	no	WD repeat domain 63 [Source:HGNC Symbol;Acc:30711]
ENSG00000196374	HIST1H2BM	no	yes	53	NA	yes	no	histone cluster 1, H2bm [Source:HGNC Symbol;Acc:4750]
ENSG00000197409	HIST1H3D	no	yes	53	NA	yes	no	histone cluster 1, H3d [Source:HGNC Symbol;Acc:4767]
ENSG00000124529	HIST1H4B	no	yes	53	NA	yes	no	histone cluster 1, H4b [Source:HGNC Symbol;Acc:4789]
ENSG00000168148	HIST3H3	no	yes	53	NA	yes	no	histone cluster 3, H3 [Source:HGNC Symbol;Acc:4778]
ENSG00000066468	FGFR2	no	yes	54	cilium	no	no	fibroblast growth factor receptor 2 [Source:HGNC Symbol;Acc:3689]
ENSG00000069869	NEDD4	no	yes	54	centrosome	no	no	neural precursor cell expressed, developmentally down-regulated 4, E3 ubiquitin protein ligase [Source:HGNC Symbol;Acc:7727]
ENSG00000049759	NEDD4L	no	yes	54	centrosome	no	no	neural precursor cell expressed, developmentally down-regulated 4-like, E3 ubiquitin protein ligase [Source:HGNC Symbol;Acc:7728]
ENSG00000131508	UBE2D2	no	yes	54	centrosome	no	no	ubiquitin-conjugating enzyme E2D 2 [Source:HGNC Symbol;Acc:12475]
ENSG00000151726	ACSL1	no	yes	55	NA	no	no	acyl-CoA synthetase long-chain family member 1 [Source:HGNC Symbol;Acc:3569]
ENSG00000123983	ACSL3	no	yes	55	centrosome	no	no	acyl-CoA synthetase long-chain family member 3 [Source:HGNC Symbol;Acc:3570]
ENSG00000166347	CYB5A	no	yes	55	centrosome	no	no	cytochrome b5 type A (microsomal) [Source:HGNC Symbol;Acc:2570]
ENSG00000074416	MGLL	no	yes	55	centrosome	no	no	monoglyceride lipase [Source:HGNC Symbol;Acc:17038]
ENSG00000101444	AHCY	no	yes	56	centrosome	no	no	adenosylhomocysteinase [Source:HGNC Symbol;Acc:343]
ENSG00000168710	AHCYL1	no	yes	56	centrosome	no	no	adenosylhomocysteinase-like 1 [Source:HGNC Symbol;Acc:344]
ENSG00000151224	MAT1A	no	yes	56	NA	no	no	methionine adenosyltransferase I, alpha [Source:HGNC Symbol;Acc:6903]
ENSG00000168906	MAT2A	no	yes	56	centrosome	no	no	methionine adenosyltransferase II, alpha [Source:HGNC Symbol;Acc:6904]
ENSG00000123374	CDK2	no	yes	57	centrosome	yes	no	cyclin-dependent kinase 2 [Source:HGNC Symbol;Acc:1771]
ENSG00000055130	CUL1	no	yes	57	centrosome	no	no	cullin 1 [Source:HGNC Symbol;Acc:2551]
ENSG00000113558	SKP1	no	yes	57	centrosome	no	no	S-phase kinase-associated protein 1 [Source:HGNC Symbol;Acc:10899]
ENSG00000070808	CAMK2A	no	yes	58	centrosome	no	no	calcium/calmodulin-dependent protein kinase II alpha [Source:HGNC Symbol;Acc:1460]
ENSG00000058404	CAMK2B	no	yes	58	centrosome	no	no	calcium/calmodulin-dependent protein kinase II beta [Source:HGNC Symbol;Acc:1461]
ENSG00000145349	CAMK2D	no	yes	58	NA	no	no	calcium/calmodulin-dependent protein kinase II delta [Source:HGNC Symbol;Acc:1462]
ENSG00000138160	KIF11	no	yes	59	centrosome	no	no	kinesin family member 11 [Source:HGNC Symbol;Acc:6388]
ENSG00000118193	KIF14	no	yes	59	centrosome	yes	no	kinesin family member 14 [Source:HGNC Symbol;Acc:19181]
ENSG00000131747	TOP2A	no	yes	59	centrosome	yes	no	topoisomerase (DNA) II alpha 170kDa [Source:HGNC Symbol;Acc:11989]
ENSG00000134602	Mst4	no	yes	60	centrosome	no	no	serine/threonine protein kinase MST4
ENSG00000163681	SLMAP	no	yes	60	centrosome	no	no	sarcolemma associated protein [Source:HGNC Symbol;Acc:16643]
ENSG00000115694	STK25	no	yes	60	centrosome	no	no	serine/threonine kinase 25 [Source:HGNC Symbol;Acc:11404]
ENSG00000059573	ALDH18A1	no	yes	61	cilium	no	no	aldehyde dehydrogenase 18 family, member A1 [Source:HGNC Symbol;Acc:9722]
ENSG00000070669	ASNS	no	yes	61	NA	no	no	asparagine synthetase (glutamine-hydrolyzing) [Source:HGNC Symbol;Acc:753]
ENSG00000084774	CAD	no	yes	61	NA	no	no	carbamoyl-phosphate synthetase 2, aspartate transcarbamylase, and dihydroorotase [Source:HGNC Symbol;Acc:1424]
ENSG00000185386	MAPK11	no	yes	62	centrosome	yes	no	mitogen-activated protein kinase 11 [Source:HGNC Symbol;Acc:6873]
ENSG00000162889	MAPKAPK2	no	yes	62	centrosome	yes	no	mitogen-activated protein kinase-activated protein kinase 2 [Source:HGNC Symbol;Acc:6887]
ENSG00000114738	MAPKAPK3	no	yes	62	centrosome	yes	no	mitogen-activated protein kinase-activated protein kinase 3 [Source:HGNC Symbol;Acc:6888]
ENSG00000135720	DYNC1LI2	no	yes	63	centrosome	no	no	dynein, cytoplasmic 1, light intermediate chain 2 [Source:HGNC Symbol;Acc:2966]
ENSG00000125971	DYNLRB1	no	yes	63	centrosome	no	no	dynein, light chain, roadblock-type 1 [Source:HGNC Symbol;Acc:15468]
ENSG00000168589	DYNLRB2	no	yes	63	centrosome	no	no	dynein, light chain, roadblock-type 2 [Source:HGNC Symbol;Acc:15467]
ENSG00000065559	MAP2K4	no	yes	64	centrosome	yes	no	mitogen-activated protein kinase kinase 4 [Source:HGNC Symbol;Acc:6844]
ENSG00000149269	PAK1	no	yes	64	NA	no	no	p21 protein (Cdc42/Rac)-activated kinase 1 [Source:HGNC Symbol;Acc:8590]
ENSG00000077264	PAK3	no	yes	64	NA	no	no	p21 protein (Cdc42/Rac)-activated kinase 3 [Source:HGNC Symbol;Acc:8592]
ENSG00000123104	ITPR2	no	yes	65	NA	no	no	inositol 1,4,5-trisphosphate receptor, type 2 [Source:HGNC Symbol;Acc:6181]
ENSG00000096433	ITPR3	no	yes	65	NA	no	no	inositol 1,4,5-trisphosphate receptor, type 3 [Source:HGNC Symbol;Acc:6182]
ENSG00000101333	PLCB4	no	yes	65	centrosome	no	no	phospholipase C, beta 4 [Source:HGNC Symbol;Acc:9059]
ENSG00000111530	CAND1	no	yes	66	centrosome	yes	no	cullin-associated and neddylation-dissociated 1 [Source:HGNC Symbol;Acc:30688]
ENSG00000103549	RNF40	no	yes	66	centrosome	yes	no	ring finger protein 40, E3 ubiquitin protein ligase [Source:HGNC Symbol;Acc:16867]
ENSG00000185651	UBE2L3	no	yes	66	centrosome	yes	no	ubiquitin-conjugating enzyme E2L 3 [Source:HGNC Symbol;Acc:12488]
ENSG00000166825	ANPEP	no	yes	67	centrosome	no	no	alanyl (membrane) aminopeptidase [Source:HGNC Symbol;Acc:500]
ENSG00000023909	GCLM	no	yes	67	centrosome	no	no	glutamate-cysteine ligase, modifier subunit [Source:HGNC Symbol;Acc:4312]
ENSG00000002549	LAP3	no	yes	67	cilium	no	no	leucine aminopeptidase 3 [Source:HGNC Symbol;Acc:18449]
ENSG00000102981	PARD6A	no	yes	68	cilium	no	yes	par-6 partitioning defective 6 homolog alpha (C. elegans) [Source:HGNC Symbol;Acc:15943]
ENSG00000124171	PARD6B	no	yes	68	cilium	no	no	par-6 partitioning defective 6 homolog beta (C. elegans) [Source:HGNC Symbol;Acc:16245]
ENSG00000178184	PARD6G	no	yes	68	cilium	no	no	par-6 partitioning defective 6 homolog gamma (C. elegans) [Source:HGNC Symbol;Acc:16076]
ENSG00000099204	ABLIM1	no	yes	69	centrosome	no	no	actin binding LIM protein 1 [Source:HGNC Symbol;Acc:78]
ENSG00000163995	ABLIM2	no	yes	69	centrosome	no	no	actin binding LIM protein family, member 2 [Source:HGNC Symbol;Acc:19195]
ENSG00000173210	ABLIM3	no	yes	69	centrosome	no	no	actin binding LIM protein family, member 3 [Source:HGNC Symbol;Acc:29132]
ENSG00000107862	GBF1	no	yes	70	centrosome	no	no	golgi brefeldin A resistant guanine nucleotide exchange factor 1 [Source:HGNC Symbol;Acc:4181]
ENSG00000224994	TRIM39	no	yes	70	cilium	no	no	tripartite motif containing 39 [Source:HGNC Symbol;Acc:10065]
ENSG00000138768	USO1	no	yes	70	centrosome	no	no	USO1 vesicle transport factor [Source:HGNC Symbol;Acc:30904]
ENSG00000198848	CES1	no	yes	71	centrosome	no	no	carboxylesterase 1 [Source:HGNC Symbol;Acc:1863]
ENSG00000172828	CES3	no	yes	71	cilium	no	no	carboxylesterase 3 [Source:HGNC Symbol;Acc:1865]
ENSG00000172824	CES4A	no	yes	71	cilium	no	no	carboxylesterase 4A [Source:HGNC Symbol;Acc:26741]
ENSG00000105221	AKT2	no	yes	72	centrosome	yes	no	v-akt murine thymoma viral oncogene homolog 2 [Source:HGNC Symbol;Acc:392]
ENSG00000171105	INSR	no	yes	72	cilium	no	no	insulin receptor [Source:HGNC Symbol;Acc:6091]
ENSG00000108443	RPS6KB1	no	yes	72	centrosome	yes	no	ribosomal protein S6 kinase, 70kDa, polypeptide 1 [Source:HGNC Symbol;Acc:10436]
ENSG00000185624	P4HB	no	yes	73	centrosome	no	no	prolyl 4-hydroxylase, beta polypeptide [Source:HGNC Symbol;Acc:8548]
ENSG00000143870	PDIA6	no	yes	73	centrosome	no	no	protein disulfide isomerase family A, member 6 [Source:HGNC Symbol;Acc:30168]
ENSG00000166794	PPIB	no	yes	73	NA	no	no	peptidylprolyl isomerase B (cyclophilin B) [Source:HGNC Symbol;Acc:9255]
ENSG00000100934	SEC23A	no	yes	74	centrosome	no	no	Sec23 homolog A (S. cerevisiae) [Source:HGNC Symbol;Acc:10701]
ENSG00000138802	SEC24B	no	yes	74	NA	no	no	SEC24 family, member B (S. cerevisiae) [Source:HGNC Symbol;Acc:10704]
ENSG00000176986	SEC24C	no	yes	74	centrosome	no	no	SEC24 family, member C (S. cerevisiae) [Source:HGNC Symbol;Acc:10705]
ENSG00000160200	CBS	no	yes	75	NA	yes	no	cystathionine-beta-synthase [Source:HGNC Symbol;Acc:1550]
ENSG00000146733	PSPH	no	yes	75	centrosome	no	no	phosphoserine phosphatase [Source:HGNC Symbol;Acc:9577]
ENSG00000090054	SPTLC1	no	yes	75	cilium	no	no	serine palmitoyltransferase, long chain base subunit 1 [Source:HGNC Symbol;Acc:11277]
ENSG00000100280	AP1B1	no	yes	76	centrosome	no	no	adaptor-related protein complex 1, beta 1 subunit [Source:HGNC Symbol;Acc:554]
ENSG00000152056	AP1S3	no	yes	76	centrosome	no	no	adaptor-related protein complex 1, sigma 3 subunit [Source:HGNC Symbol;Acc:18971]
ENSG00000116675	DNAJC6	no	yes	76	centrosome	no	no	DnaJ (Hsp40) homolog, subfamily C, member 6 [Source:HGNC Symbol;Acc:15469]
ENSG00000119718	EIF2B2	no	yes	77	centrosome	no	no	eukaryotic translation initiation factor 2B, subunit 2 beta, 39kDa [Source:HGNC Symbol;Acc:3258]
ENSG00000070785	EIF2B3	no	yes	77	centrosome	no	no	eukaryotic translation initiation factor 2B, subunit 3 gamma, 58kDa [Source:HGNC Symbol;Acc:3259]
ENSG00000145191	EIF2B5	no	yes	77	NA	no	no	eukaryotic translation initiation factor 2B, subunit 5 epsilon, 82kDa [Source:HGNC Symbol;Acc:3261]
ENSG00000080503	SMARCA2	no	yes	78	cilium	yes	no	SWI/SNF related, matrix associated, actin dependent regulator of chromatin, subfamily a, member 2 [Source:HGNC Symbol;Acc:11098]
ENSG00000127616	SMARCA4	no	yes	78	cilium	yes	no	SWI/SNF related, matrix associated, actin dependent regulator of chromatin, subfamily a, member 4 [Source:HGNC Symbol;Acc:11100]
ENSG00000073584	SMARCE1	no	yes	78	cilium	yes	no	SWI/SNF related, matrix associated, actin dependent regulator of chromatin, subfamily e, member 1 [Source:HGNC Symbol;Acc:11109]
ENSG00000112685	EXOC2	no	yes	79	centrosome	no	no	exocyst complex component 2 [Source:HGNC Symbol;Acc:24968]
ENSG00000138190	EXOC6	no	yes	79	centrosome	no	yes	exocyst complex component 6 [Source:HGNC Symbol;Acc:23196]
ENSG00000182473	EXOC7	no	yes	79	centrosome	no	no	exocyst complex component 7 [Source:HGNC Symbol;Acc:23214]
ENSG00000132356	PRKAA1	no	yes	80	NA	yes	no	protein kinase, AMP-activated, alpha 1 catalytic subunit [Source:HGNC Symbol;Acc:9376]
ENSG00000181929	PRKAG1	no	yes	80	centrosome	no	no	protein kinase, AMP-activated, gamma 1 non-catalytic subunit [Source:HGNC Symbol;Acc:9385]
ENSG00000106617	PRKAG2	no	yes	80	centrosome	no	no	protein kinase, AMP-activated, gamma 2 non-catalytic subunit [Source:HGNC Symbol;Acc:9386]
ENSG00000120868	APAF1	no	yes	81	NA	no	no	apoptotic peptidase activating factor 1 [Source:HGNC Symbol;Acc:576]
ENSG00000023445	BIRC3	no	yes	81	cilium	yes	no	baculoviral IAP repeat containing 3 [Source:HGNC Symbol;Acc:591]
ENSG00000101966	XIAP	no	yes	81	cilium	yes	no	X-linked inhibitor of apoptosis [Source:HGNC Symbol;Acc:592]
ENSG00000224398	CSNK2B	no	yes	82	NA	no	no	casein kinase 2, beta polypeptide [Source:HGNC Symbol;Acc:2460]
ENSG00000234370	GTF2H4	no	yes	82	cilium	no	no	general transcription factor IIH, polypeptide 4, 52kDa [Source:HGNC Symbol;Acc:4658]
ENSG00000203852	HIST2H3A	no	yes	82	NA	yes	no	histone cluster 2, H3a [Source:HGNC Symbol;Acc:20505]
ENSG00000196502	SULT1A1	no	yes	83	centrosome	no	no	sulfotransferase family, cytosolic, 1A, phenol-preferring, member 1 [Source:HGNC Symbol;Acc:11453]
ENSG00000197165	SULT1A2	no	yes	83	cilium	no	no	sulfotransferase family, cytosolic, 1A, phenol-preferring, member 2 [Source:HGNC Symbol;Acc:11454]
ENSG00000213648	SULT1A4	no	yes	83	cilium	no	no	sulfotransferase family, cytosolic, 1A, phenol-preferring, member 4 [Source:HGNC Symbol;Acc:30004]
ENSG00000132535	DLG4	no	yes	84	centrosome	no	no	discs, large homolog 4 (Drosophila) [Source:HGNC Symbol;Acc:2903]
ENSG00000177301	KCNA2	no	yes	84	cilium	no	no	potassium voltage-gated channel, shaker-related subfamily, member 2 [Source:HGNC Symbol;Acc:6220]
ENSG00000182255	KCNA4	no	yes	84	cilium	no	no	potassium voltage-gated channel, shaker-related subfamily, member 4 [Source:HGNC Symbol;Acc:6222]
ENSG00000157601	MX1	no	yes	85	centrosome	yes	no	myxovirus (influenza virus) resistance 1, interferon-inducible protein p78 (mouse) [Source:HGNC Symbol;Acc:7532]
ENSG00000183486	MX2	no	yes	85	cilium	no	no	myxovirus (influenza virus) resistance 2 (mouse) [Source:HGNC Symbol;Acc:7533]
ENSG00000134321	RSAD2	no	yes	85	cilium	no	no	radical S-adenosyl methionine domain containing 2 [Source:HGNC Symbol;Acc:30908]
ENSG00000168385	SEPT2	no	yes	86	cilium	no	yes	septin 2 [Source:HGNC Symbol;Acc:7729]
ENSG00000125354	SEPT6	no	yes	86	centrosome	no	no	septin 6 [Source:HGNC Symbol;Acc:15848]
ENSG00000122545	SEPT7	no	yes	86	cilium	no	yes	septin 7 [Source:HGNC Symbol;Acc:1717]
ENSG00000113851	CRBN	no	yes	87	cilium	yes	no	cereblon [Source:HGNC Symbol;Acc:30185]
ENSG00000139842	CUL4A	no	yes	87	centrosome	no	no	cullin 4A [Source:HGNC Symbol;Acc:2554]
ENSG00000167986	DDB1	no	yes	87	centrosome	yes	no	damage-specific DNA binding protein 1, 127kDa [Source:HGNC Symbol;Acc:2717]
ENSG00000144591	GMPPA	no	yes	88	NA	no	no	GDP-mannose pyrophosphorylase A [Source:HGNC Symbol;Acc:22923]
ENSG00000173540	GMPPB	no	yes	88	NA	no	no	GDP-mannose pyrophosphorylase B [Source:HGNC Symbol;Acc:22932]
ENSG00000140650	PMM2	no	yes	88	centrosome	no	no	phosphomannomutase 2 [Source:HGNC Symbol;Acc:9115]
ENSG00000160211	G6PD	no	yes	89	centrosome	no	no	glucose-6-phosphate dehydrogenase [Source:HGNC Symbol;Acc:4057]
ENSG00000142657	PGD	no	yes	89	centrosome	no	no	phosphogluconate dehydrogenase [Source:HGNC Symbol;Acc:8891]
ENSG00000130313	PGLS	no	yes	89	centrosome	no	no	6-phosphogluconolactonase [Source:HGNC Symbol;Acc:8903]
ENSG00000102081	FMR1	no	yes	90	NA	yes	no	fragile X mental retardation 1 [Source:HGNC Symbol;Acc:3775]
ENSG00000114416	FXR1	no	yes	90	NA	no	no	fragile X mental retardation, autosomal homolog 1 [Source:HGNC Symbol;Acc:4023]
ENSG00000129245	FXR2	no	yes	90	NA	no	no	fragile X mental retardation, autosomal homolog 2 [Source:HGNC Symbol;Acc:4024]
ENSG00000090861	AARS	no	yes	NA	centrosome	no	no	alanyl-tRNA synthetase [Source:HGNC Symbol;Acc:20]
ENSG00000149313	AASDHPPT	no	yes	NA	cilium	no	no	aminoadipate-semialdehyde dehydrogenase-phosphopantetheinyl transferase [Source:HGNC Symbol;Acc:14235]
ENSG00000006071	ABCC8	no	yes	NA	NA	no	no	ATP-binding cassette, sub-family C (CFTR/MRP), member 8 [Source:HGNC Symbol;Acc:59]
ENSG00000173208	ABCD2	no	yes	NA	centrosome	no	no	ATP-binding cassette, sub-family D (ALD), member 2 [Source:HGNC Symbol;Acc:66]
ENSG00000236342	ABCF1	no	yes	NA	centrosome	no	no	ATP-binding cassette, sub-family F (GCN20), member 1 [Source:HGNC Symbol;Acc:70]
ENSG00000033050	ABCF2	no	yes	NA	NA	no	no	ATP-binding cassette, sub-family F (GCN20), member 2 [Source:HGNC Symbol;Acc:71]
ENSG00000011198	ABHD5	no	yes	NA	cilium	no	no	abhydrolase domain containing 5 [Source:HGNC Symbol;Acc:21396]
ENSG00000136754	ABI1	no	yes	NA	centrosome	yes	no	abl-interactor 1 [Source:HGNC Symbol;Acc:11320]
ENSG00000143322	ABL2	no	yes	NA	centrosome	no	no	v-abl Abelson murine leukemia viral oncogene homolog 2 [Source:HGNC Symbol;Acc:77]
ENSG00000197142	ACSL5	no	yes	NA	NA	no	no	acyl-CoA synthetase long-chain family member 5 [Source:HGNC Symbol;Acc:16526]
ENSG00000164398	ACSL6	no	yes	NA	centrosome	no	no	acyl-CoA synthetase long-chain family member 6 [Source:HGNC Symbol;Acc:16496]
ENSG00000107796	ACTA2	no	yes	NA	NA	no	no	actin, alpha 2, smooth muscle, aorta [Source:HGNC Symbol;Acc:130]
ENSG00000163017	ACTG2	no	yes	NA	NA	no	no	actin, gamma 2, smooth muscle, enteric [Source:HGNC Symbol;Acc:145]
ENSG00000072110	ACTN1	no	yes	NA	centrosome	no	no	actinin, alpha 1 [Source:HGNC Symbol;Acc:163]
ENSG00000130402	ACTN4	no	yes	NA	centrosome	yes	no	actinin, alpha 4 [Source:HGNC Symbol;Acc:166]
ENSG00000115073	ACTR1B	no	yes	NA	NA	no	no	ARP1 actin-related protein 1 homolog B, centractin beta (yeast) [Source:HGNC Symbol;Acc:168]
ENSG00000138071	ACTR2	no	yes	NA	centrosome	no	no	ARP2 actin-related protein 2 homolog (yeast) [Source:HGNC Symbol;Acc:169]
ENSG00000115091	ACTR3	no	yes	NA	centrosome	no	no	ARP3 actin-related protein 3 homolog (yeast) [Source:HGNC Symbol;Acc:170]
ENSG00000133627	ACTR3B	no	yes	NA	centrosome	no	no	ARP3 actin-related protein 3 homolog B (yeast) [Source:HGNC Symbol;Acc:17256]
ENSG00000043591	ADRB1	no	yes	NA	cilium	no	no	adrenoceptor beta 1 [Source:HGNC Symbol;Acc:285]
ENSG00000135439	AGAP2	no	yes	NA	centrosome	yes	no	ArfGAP with GTPase domain, ankyrin repeat and PH domain 2 [Source:HGNC Symbol;Acc:16921]
ENSG00000158467	AHCYL2	no	yes	NA	centrosome	no	no	adenosylhomocysteinase-like 2 [Source:HGNC Symbol;Acc:22204]
ENSG00000063438	AHRR	no	yes	NA	centrosome	yes	no	aryl-hydrocarbon receptor repressor [Source:HGNC Symbol;Acc:346]
ENSG00000110711	AIP	no	yes	NA	centrosome	no	no	aryl hydrocarbon receptor interacting protein [Source:HGNC Symbol;Acc:358]
ENSG00000147853	AK3	no	yes	NA	NA	no	no	adenylate kinase 3 [Source:HGNC Symbol;Acc:17376]
ENSG00000117448	AKR1A1	no	yes	NA	centrosome	no	no	aldo-keto reductase family 1, member A1 (aldehyde reductase) [Source:HGNC Symbol;Acc:380]
ENSG00000085662	AKR1B1	no	yes	NA	centrosome	no	no	aldo-keto reductase family 1, member B1 (aldose reductase) [Source:HGNC Symbol;Acc:381]
ENSG00000187134	AKR1C1	no	yes	NA	centrosome	no	no	aldo-keto reductase family 1, member C1 [Source:HGNC Symbol;Acc:384]
ENSG00000151632	AKR1C2	no	yes	NA	centrosome	no	no	aldo-keto reductase family 1, member C2 [Source:HGNC Symbol;Acc:385]
ENSG00000117020	AKT3	no	yes	NA	centrosome	yes	no	v-akt murine thymoma viral oncogene homolog 3 (protein kinase B, gamma) [Source:HGNC Symbol;Acc:393]
ENSG00000165092	ALDH1A1	no	yes	NA	centrosome	no	no	aldehyde dehydrogenase 1 family, member A1 [Source:HGNC Symbol;Acc:402]
ENSG00000128918	ALDH1A2	no	yes	NA	centrosome	no	no	aldehyde dehydrogenase 1 family, member A2 [Source:HGNC Symbol;Acc:15472]
ENSG00000144908	ALDH1L1	no	yes	NA	centrosome	no	no	aldehyde dehydrogenase 1 family, member L1 [Source:HGNC Symbol;Acc:3978]
ENSG00000111275	ALDH2	no	yes	NA	centrosome	no	no	aldehyde dehydrogenase 2 family (mitochondrial) [Source:HGNC Symbol;Acc:404]
ENSG00000072210	ALDH3A2	no	yes	NA	centrosome	no	no	aldehyde dehydrogenase 3 family, member A2 [Source:HGNC Symbol;Acc:403]
ENSG00000112294	ALDH5A1	no	yes	NA	cilium	no	no	aldehyde dehydrogenase 5 family, member A1 [Source:HGNC Symbol;Acc:408]
ENSG00000119523	ALG2	no	yes	NA	centrosome	no	no	ALG2, alpha-1,3/1,6-mannosyltransferase [Source:HGNC Symbol;Acc:23159]
ENSG00000162551	ALPL	no	yes	NA	centrosome	no	no	alkaline phosphatase, liver/bone/kidney [Source:HGNC Symbol;Acc:438]
ENSG00000003393	ALS2	no	yes	NA	centrosome	no	no	amyotrophic lateral sclerosis 2 (juvenile) [Source:HGNC Symbol;Acc:443]
ENSG00000131503	ANKHD1	no	yes	NA	NA	no	no	ankyrin repeat and KH domain containing 1 [Source:HGNC Symbol;Acc:24714]
ENSG00000135046	ANXA1	no	yes	NA	cilium	yes	no	annexin A1 [Source:HGNC Symbol;Acc:533]
ENSG00000122359	ANXA11	no	yes	NA	centrosome	yes	no	annexin A11 [Source:HGNC Symbol;Acc:535]
ENSG00000138279	ANXA7	no	yes	NA	centrosome	no	no	annexin A7 [Source:HGNC Symbol;Acc:545]
ENSG00000006125	AP2B1	no	yes	NA	centrosome	no	no	adaptor-related protein complex 2, beta 1 subunit [Source:HGNC Symbol;Acc:563]
ENSG00000100823	APEX1	no	yes	NA	centrosome	yes	no	APEX nuclease (multifunctional DNA repair enzyme) 1 [Source:HGNC Symbol;Acc:587]
ENSG00000130203	APOE	no	yes	NA	centrosome	no	no	apolipoprotein E [Source:HGNC Symbol;Acc:613]
ENSG00000161798	AQP5	no	yes	NA	centrosome	no	no	aquaporin 5 [Source:HGNC Symbol;Acc:638]
ENSG00000143761	ARF1	no	yes	NA	NA	no	no	ADP-ribosylation factor 1 [Source:HGNC Symbol;Acc:652]
ENSG00000168374	ARF4	no	yes	NA	centrosome	no	yes	ADP-ribosylation factor 4 [Source:HGNC Symbol;Acc:655]
ENSG00000165527	ARF6	no	yes	NA	centrosome	no	no	ADP-ribosylation factor 6 [Source:HGNC Symbol;Acc:659]
ENSG00000175220	ARHGAP1	no	yes	NA	centrosome	no	no	Rho GTPase activating protein 1 [Source:HGNC Symbol;Acc:673]
ENSG00000132694	ARHGEF11	no	yes	NA	centrosome	no	no	Rho guanine nucleotide exchange factor (GEF) 11 [Source:HGNC Symbol;Acc:14580]
ENSG00000138175	ARL3	no	yes	NA	cilium	yes	yes	ADP-ribosylation factor-like 3 [Source:HGNC Symbol;Acc:694]
ENSG00000133794	ARNTL	no	yes	NA	cilium	yes	no	aryl hydrocarbon receptor nuclear translocator-like [Source:HGNC Symbol;Acc:701]
ENSG00000241685	ARPC1A	no	yes	NA	centrosome	no	no	actin related protein 2/3 complex, subunit 1A, 41kDa [Source:HGNC Symbol;Acc:703]
ENSG00000136950	ARPC5L	no	yes	NA	centrosome	no	no	actin related protein 2/3 complex, subunit 5-like [Source:HGNC Symbol;Acc:23366]
ENSG00000231257	ATAT1	no	yes	NA	cilium	no	no	alpha tubulin acetyltransferase 1 [Source:HGNC Symbol;Acc:21186]
ENSG00000196296	ATP2A1	no	yes	NA	centrosome	no	no	ATPase, Ca++ transporting, cardiac muscle, fast twitch 1 [Source:HGNC Symbol;Acc:811]
ENSG00000070961	ATP2B1	no	yes	NA	centrosome	no	no	ATPase, Ca++ transporting, plasma membrane 1 [Source:HGNC Symbol;Acc:814]
ENSG00000157087	ATP2B2	no	yes	NA	centrosome	no	no	ATPase, Ca++ transporting, plasma membrane 2 [Source:HGNC Symbol;Acc:815]
ENSG00000058668	ATP2B4	no	yes	NA	centrosome	no	no	ATPase, Ca++ transporting, plasma membrane 4 [Source:HGNC Symbol;Acc:817]
ENSG00000148090	AUH	no	yes	NA	cilium	no	no	AU RNA binding protein/enoyl-CoA hydratase [Source:HGNC Symbol;Acc:890]
ENSG00000105146	AURKC	no	yes	NA	centrosome	yes	no	aurora kinase C [Source:HGNC Symbol;Acc:11391]
ENSG00000174684	B3GNT1	no	yes	NA	cilium	no	no	UDP-GlcNAc:betaGal beta-1,3-N-acetylglucosaminyltransferase 1 [Source:HGNC Symbol;Acc:15685]
ENSG00000198488	B3GNT6	no	yes	NA	cilium	no	no	UDP-GlcNAc:betaGal beta-1,3-N-acetylglucosaminyltransferase 6 (core 3 synthase) [Source:HGNC Symbol;Acc:24141]
ENSG00000116752	BCAS2	no	yes	NA	centrosome	yes	no	breast carcinoma amplified sequence 2 [Source:HGNC Symbol;Acc:975]
ENSG00000060982	BCAT1	no	yes	NA	NA	no	no	branched chain amino-acid transaminase 1, cytosolic [Source:HGNC Symbol;Acc:976]
ENSG00000161267	BDH1	no	yes	NA	centrosome	no	no	3-hydroxybutyrate dehydrogenase, type 1 [Source:HGNC Symbol;Acc:1027]
ENSG00000164039	BDH2	no	yes	NA	centrosome	no	no	3-hydroxybutyrate dehydrogenase, type 2 [Source:HGNC Symbol;Acc:32389]
ENSG00000196072	BLOC1S2	no	yes	NA	centrosome	no	no	biogenesis of lysosomal organelles complex-1, subunit 2 [Source:HGNC Symbol;Acc:20984]
ENSG00000138696	BMPR1B	no	yes	NA	cilium	no	no	bone morphogenetic protein receptor, type IB [Source:HGNC Symbol;Acc:1077]
ENSG00000157764	BRAF	no	yes	NA	centrosome	yes	no	v-raf murine sarcoma viral oncogene homolog B1 [Source:HGNC Symbol;Acc:1097]
ENSG00000160469	BRSK1	no	yes	NA	centrosome	yes	no	BR serine/threonine kinase 1 [Source:HGNC Symbol;Acc:18994]
ENSG00000145741	BTF3	no	yes	NA	centrosome	yes	no	basic transcription factor 3 [Source:HGNC Symbol;Acc:1125]
ENSG00000082153	BZW1	no	yes	NA	NA	no	no	basic leucine zipper and W2 domains 1 [Source:HGNC Symbol;Acc:18380]
ENSG00000149823	C11orf2	no	yes	NA	centrosome	no	no	vacuolar protein sorting 51 homolog (S. cerevisiae) [Source:HGNC Symbol;Acc:1172]
ENSG00000157870	C1orf93	no	yes	NA	centrosome	no	no	family with sequence similarity 213, member B [Source:HGNC Symbol;Acc:28390]
ENSG00000108561	C1QBP	no	yes	NA	NA	yes	no	complement component 1, q subcomponent binding protein [Source:HGNC Symbol;Acc:1243]
ENSG00000197405	C5AR1	no	yes	NA	cilium	no	no	complement component 5a receptor 1 [Source:HGNC Symbol;Acc:1338]
ENSG00000164746	C7orf57	no	yes	NA	centrosome	no	no	chromosome 7 open reading frame 57 [Source:HGNC Symbol;Acc:22247]
ENSG00000104267	CA2	no	yes	NA	centrosome	no	no	carbonic anhydrase II [Source:HGNC Symbol;Acc:1373]
ENSG00000157782	CABP1	no	yes	NA	NA	no	no	calcium binding protein 1 [Source:HGNC Symbol;Acc:1384]
ENSG00000153956	CACNA2D1	no	yes	NA	centrosome	no	no	calcium channel, voltage-dependent, alpha 2/delta subunit 1 [Source:HGNC Symbol;Acc:1399]
ENSG00000007402	CACNA2D2	no	yes	NA	centrosome	no	no	calcium channel, voltage-dependent, alpha 2/delta subunit 2 [Source:HGNC Symbol;Acc:1400]
ENSG00000157445	CACNA2D3	no	yes	NA	centrosome	no	no	calcium channel, voltage-dependent, alpha 2/delta subunit 3 [Source:HGNC Symbol;Acc:15460]
ENSG00000151062	CACNA2D4	no	yes	NA	centrosome	no	no	calcium channel, voltage-dependent, alpha 2/delta subunit 4 [Source:HGNC Symbol;Acc:20202]
ENSG00000116161	CACYBP	no	yes	NA	NA	yes	no	calcyclin binding protein [Source:HGNC Symbol;Acc:30423]
ENSG00000143933	CALM2	no	yes	NA	centrosome	no	no	calmodulin 2 (phosphorylase kinase, delta) [Source:HGNC Symbol;Acc:1445]
ENSG00000183049	CAMK1D	no	yes	NA	centrosome	yes	no	calcium/calmodulin-dependent protein kinase ID [Source:HGNC Symbol;Acc:19341]
ENSG00000152495	CAMK4	no	yes	NA	NA	yes	no	calcium/calmodulin-dependent protein kinase IV [Source:HGNC Symbol;Acc:1464]
ENSG00000131236	CAP1	no	yes	NA	centrosome	no	no	CAP, adenylate cyclase-associated protein 1 (yeast) [Source:HGNC Symbol;Acc:20040]
ENSG00000162909	CAPN2	no	yes	NA	centrosome	no	no	calpain 2, (m/II) large subunit [Source:HGNC Symbol;Acc:1479]
ENSG00000116489	CAPZA1	no	yes	NA	NA	no	no	capping protein (actin filament) muscle Z-line, alpha 1 [Source:HGNC Symbol;Acc:1488]
ENSG00000077549	CAPZB	no	yes	NA	centrosome	no	no	capping protein (actin filament) muscle Z-line, beta [Source:HGNC Symbol;Acc:1491]
ENSG00000147044	CASK	no	yes	NA	cilium	yes	no	calcium/calmodulin-dependent serine protein kinase (MAGUK family) [Source:HGNC Symbol;Acc:1497]
ENSG00000121691	CAT	no	yes	NA	NA	no	no	catalase [Source:HGNC Symbol;Acc:1516]
ENSG00000110092	CCND1	no	yes	NA	centrosome	yes	no	cyclin D1 [Source:HGNC Symbol;Acc:1582]
ENSG00000135218	CD36	no	yes	NA	centrosome	no	no	CD36 molecule (thrombospondin receptor) [Source:HGNC Symbol;Acc:1663]
ENSG00000196352	CD55	no	yes	NA	centrosome	no	no	CD55 molecule, decay accelerating factor for complement (Cromer blood group) [Source:HGNC Symbol;Acc:2665]
ENSG00000110651	CD81	no	yes	NA	centrosome	no	no	CD81 molecule [Source:HGNC Symbol;Acc:1701]
ENSG00000010278	CD9	no	yes	NA	centrosome	no	no	CD9 molecule [Source:HGNC Symbol;Acc:1709]
ENSG00000158825	CDA	no	yes	NA	cilium	no	no	cytidine deaminase [Source:HGNC Symbol;Acc:1712]
ENSG00000105401	CDC37	no	yes	NA	centrosome	no	no	cell division cycle 37 [Source:HGNC Symbol;Acc:1735]
ENSG00000143776	CDC42BPA	no	yes	NA	centrosome	no	no	CDC42 binding protein kinase alpha (DMPK-like) [Source:HGNC Symbol;Acc:1737]
ENSG00000096401	CDC5L	no	yes	NA	cilium	yes	no	cell division cycle 5-like [Source:HGNC Symbol;Acc:1743]
ENSG00000097046	CDC7	no	yes	NA	cilium	yes	no	cell division cycle 7 [Source:HGNC Symbol;Acc:1745]
ENSG00000107736	CDH23	601067, 601386	yes	NA	centrosome	no	yes	cadherin-related 23 [Source:HGNC Symbol;Acc:13733]
ENSG00000103502	CDIPT	no	yes	NA	centrosome	no	no	CDP-diacylglycerol--inositol 3-phosphatidyltransferase [Source:HGNC Symbol;Acc:1769]
ENSG00000008128	CDK11A	no	yes	NA	centrosome	yes	no	cyclin-dependent kinase 11A [Source:HGNC Symbol;Acc:1730]
ENSG00000102225	CDK16	no	yes	NA	centrosome	no	no	cyclin-dependent kinase 16 [Source:HGNC Symbol;Acc:8749]
ENSG00000135446	CDK4	no	yes	NA	centrosome	yes	no	cyclin-dependent kinase 4 [Source:HGNC Symbol;Acc:1773]
ENSG00000164885	CDK5	no	yes	NA	centrosome	yes	no	cyclin-dependent kinase 5 [Source:HGNC Symbol;Acc:1774]
ENSG00000105810	CDK6	no	yes	NA	NA	yes	no	cyclin-dependent kinase 6 [Source:HGNC Symbol;Acc:1777]
ENSG00000138769	CDKL2	no	yes	NA	centrosome	yes	no	cyclin-dependent kinase-like 2 (CDC2-related kinase) [Source:HGNC Symbol;Acc:1782]
ENSG00000101290	CDS2	no	yes	NA	centrosome	no	no	CDP-diacylglycerol synthase (phosphatidate cytidylyltransferase) 2 [Source:HGNC Symbol;Acc:1801]
ENSG00000142789	CELA3A	no	yes	NA	cilium	no	no	chymotrypsin-like elastase family, member 3A [Source:HGNC Symbol;Acc:15944]
ENSG00000219073	CELA3B	no	yes	NA	cilium	no	no	chymotrypsin-like elastase family, member 3B [Source:HGNC Symbol;Acc:15945]
ENSG00000135837	CEP350	no	yes	NA	centrosome	yes	no	centrosomal protein 350kDa [Source:HGNC Symbol;Acc:24238]
ENSG00000143418	CERS2	no	yes	NA	cilium	yes	no	ceramide synthase 2 [Source:HGNC Symbol;Acc:14076]
ENSG00000172831	CES2	no	yes	NA	cilium	no	no	carboxylesterase 2 [Source:HGNC Symbol;Acc:1864]
ENSG00000159398	CES5A	no	yes	NA	cilium	no	no	carboxylesterase 5A [Source:HGNC Symbol;Acc:26459]
ENSG00000197766	CFD	no	yes	NA	cilium	no	no	complement factor D (adipsin) [Source:HGNC Symbol;Acc:2771]
ENSG00000172757	CFL1	no	yes	NA	NA	yes	no	cofilin 1 (non-muscle) [Source:HGNC Symbol;Acc:1874]
ENSG00000149554	CHEK1	no	yes	NA	centrosome	yes	no	checkpoint kinase 1 [Source:HGNC Symbol;Acc:1925]
ENSG00000183765	CHEK2	no	yes	NA	centrosome	yes	no	checkpoint kinase 2 [Source:HGNC Symbol;Acc:16627]
ENSG00000187446	Chp	no	yes	NA	centrosome	no	no	calcium binding protein P22
ENSG00000166869	chp2	no	yes	NA	cilium	no	no	calcineurin B homologous protein 2
ENSG00000111666	CHPT1	no	yes	NA	cilium	no	no	choline phosphotransferase 1 [Source:HGNC Symbol;Acc:17852]
ENSG00000138435	CHRNA1	no	yes	NA	cilium	no	no	cholinergic receptor, nicotinic, alpha 1 (muscle) [Source:HGNC Symbol;Acc:1955]
ENSG00000135902	CHRND	no	yes	NA	cilium	no	no	cholinergic receptor, nicotinic, delta (muscle) [Source:HGNC Symbol;Acc:1965]
ENSG00000226417	CLIC1	no	yes	NA	centrosome	no	no	chloride intracellular channel 1 [Source:HGNC Symbol;Acc:2062]
ENSG00000166855	CLPX	no	yes	NA	NA	no	no	ClpX caseinolytic peptidase X homolog (E. coli) [Source:HGNC Symbol;Acc:2088]
ENSG00000141367	CLTC	no	yes	NA	NA	no	no	clathrin, heavy chain (Hc) [Source:HGNC Symbol;Acc:2092]
ENSG00000120885	CLU	no	yes	NA	centrosome	yes	no	clusterin [Source:HGNC Symbol;Acc:2095]
ENSG00000162368	CMPK1	no	yes	NA	centrosome	yes	no	cytidine monophosphate (UMP-CMP) kinase 1, cytosolic [Source:HGNC Symbol;Acc:18170]
ENSG00000150656	CNDP1	no	yes	NA	cilium	no	no	carnosine dipeptidase 1 (metallopeptidase M20 family) [Source:HGNC Symbol;Acc:20675]
ENSG00000108797	CNTNAP1	no	yes	NA	centrosome	no	no	contactin associated protein 1 [Source:HGNC Symbol;Acc:8011]
ENSG00000138663	COPS4	no	yes	NA	centrosome	yes	no	COP9 signalosome subunit 4 [Source:HGNC Symbol;Acc:16702]
ENSG00000172725	CORO1B	no	yes	NA	cilium	no	no	coronin, actin binding protein, 1B [Source:HGNC Symbol;Acc:2253]
ENSG00000106789	CORO2A	no	yes	NA	cilium	no	no	coronin, actin binding protein, 2A [Source:HGNC Symbol;Acc:2255]
ENSG00000103187	COTL1	no	yes	NA	NA	no	no	coactosin-like 1 (Dictyostelium) [Source:HGNC Symbol;Acc:18304]
ENSG00000135940	COX5B	no	yes	NA	cilium	no	no	cytochrome c oxidase subunit Vb [Source:HGNC Symbol;Acc:2269]
ENSG00000109472	CPE	no	yes	NA	centrosome	yes	no	carboxypeptidase E [Source:HGNC Symbol;Acc:2303]
ENSG00000072832	CRMP1	no	yes	NA	centrosome	no	no	collapsin response mediator protein 1 [Source:HGNC Symbol;Acc:2365]
ENSG00000101343	CRNKL1	no	yes	NA	cilium	yes	no	crooked neck pre-mRNA splicing factor-like 1 (Drosophila) [Source:HGNC Symbol;Acc:15762]
ENSG00000160202	CRYAA	no	yes	NA	centrosome	yes	no	crystallin, alpha A [Source:HGNC Symbol;Acc:2388]
ENSG00000109846	CRYAB	no	yes	NA	centrosome	yes	no	crystallin, alpha B [Source:HGNC Symbol;Acc:2389]
ENSG00000060138	CSDA	no	yes	NA	centrosome	yes	no	Y box binding protein 3 [Source:HGNC Symbol;Acc:2428]
ENSG00000124207	CSE1L	no	yes	NA	NA	yes	no	CSE1 chromosome segregation 1-like (yeast) [Source:HGNC Symbol;Acc:2431]
ENSG00000113712	CSNK1A1	no	yes	NA	centrosome	yes	no	casein kinase 1, alpha 1 [Source:HGNC Symbol;Acc:2451]
ENSG00000180138	CSNK1A1L	no	yes	NA	NA	no	no	casein kinase 1, alpha 1-like [Source:HGNC Symbol;Acc:20289]
ENSG00000206406	CSNK2B	no	yes	NA	NA	no	no	casein kinase 2, beta polypeptide [Source:HGNC Symbol;Acc:2460]
ENSG00000159692	CTBP1	no	yes	NA	centrosome	yes	no	C-terminal binding protein 1 [Source:HGNC Symbol;Acc:2494]
ENSG00000175029	CTBP2	no	yes	NA	centrosome	yes	no	C-terminal binding protein 2 [Source:HGNC Symbol;Acc:2495]
ENSG00000066032	CTNNA2	no	yes	NA	centrosome	no	no	catenin (cadherin-associated protein), alpha 2 [Source:HGNC Symbol;Acc:2510]
ENSG00000183230	CTNNA3	no	yes	NA	centrosome	no	no	catenin (cadherin-associated protein), alpha 3 [Source:HGNC Symbol;Acc:2511]
ENSG00000198561	CTNND1	no	yes	NA	centrosome	yes	no	catenin (cadherin-associated protein), delta 1 [Source:HGNC Symbol;Acc:2515]
ENSG00000143387	CTSK	no	yes	NA	cilium	no	no	cathepsin K [Source:HGNC Symbol;Acc:2536]
ENSG00000108094	CUL2	no	yes	NA	centrosome	no	no	cullin 2 [Source:HGNC Symbol;Acc:2552]
ENSG00000068793	CYFIP1	no	yes	NA	centrosome	no	no	cytoplasmic FMR1 interacting protein 1 [Source:HGNC Symbol;Acc:13759]
ENSG00000138061	CYP1B1	no	yes	NA	cilium	no	no	cytochrome P450, family 1, subfamily B, polypeptide 1 [Source:HGNC Symbol;Acc:2597]
ENSG00000197838	CYP2A13	no	yes	NA	centrosome	no	no	cytochrome P450, family 2, subfamily A, polypeptide 13 [Source:HGNC Symbol;Acc:2608]
ENSG00000134716	CYP2J2	no	yes	NA	cilium	no	no	cytochrome P450, family 2, subfamily J, polypeptide 2 [Source:HGNC Symbol;Acc:2634]
ENSG00000167600	CYP2S1	no	yes	NA	cilium	no	no	cytochrome P450, family 2, subfamily S, polypeptide 1 [Source:HGNC Symbol;Acc:15654]
ENSG00000155016	CYP2U1	no	yes	NA	cilium	no	no	cytochrome P450, family 2, subfamily U, polypeptide 1 [Source:HGNC Symbol;Acc:20582]
ENSG00000186377	CYP4X1	no	yes	NA	cilium	no	no	cytochrome P450, family 4, subfamily X, polypeptide 1 [Source:HGNC Symbol;Acc:20244]
ENSG00000035664	DAPK2	no	yes	NA	NA	no	no	death-associated protein kinase 2 [Source:HGNC Symbol;Acc:2675]
ENSG00000167657	DAPK3	no	yes	NA	centrosome	yes	no	death-associated protein kinase 3 [Source:HGNC Symbol;Acc:2676]
ENSG00000137992	DBT	no	yes	NA	cilium	no	no	dihydrolipoamide branched chain transacylase E2 [Source:HGNC Symbol;Acc:2698]
ENSG00000132912	DCTN4	no	yes	NA	centrosome	no	no	dynactin 4 (p62) [Source:HGNC Symbol;Acc:15518]
ENSG00000169738	DCXR	no	yes	NA	NA	no	no	dicarbonyl/L-xylulose reductase [Source:HGNC Symbol;Acc:18985]
ENSG00000162733	DDR2	no	yes	NA	cilium	no	no	discoidin domain receptor tyrosine kinase 2 [Source:HGNC Symbol;Acc:2731]
ENSG00000079785	DDX1	no	yes	NA	NA	yes	no	DEAD (Asp-Glu-Ala-Asp) box helicase 1 [Source:HGNC Symbol;Acc:2734]
ENSG00000100201	DDX17	no	yes	NA	NA	yes	no	DEAD (Asp-Glu-Ala-Asp) box helicase 17 [Source:HGNC Symbol;Acc:2740]
ENSG00000123136	DDX39A	no	yes	NA	NA	yes	no	DEAD (Asp-Glu-Ala-Asp) box polypeptide 39A [Source:HGNC Symbol;Acc:17821]
ENSG00000225073	DDX39B	no	yes	NA	NA	no	no	DEAD (Asp-Glu-Ala-Asp) box polypeptide 39B [Source:HGNC Symbol;Acc:13917]
ENSG00000237889	DDX39B	no	yes	NA	NA	no	no	DEAD (Asp-Glu-Ala-Asp) box polypeptide 39B [Source:HGNC Symbol;Acc:13917]
ENSG00000067048	DDX3Y	no	yes	NA	NA	yes	no	DEAD (Asp-Glu-Ala-Asp) box polypeptide 3, Y-linked [Source:HGNC Symbol;Acc:2699]
ENSG00000108654	DDX5	no	yes	NA	NA	yes	no	DEAD (Asp-Glu-Ala-Asp) box helicase 5 [Source:HGNC Symbol;Acc:2746]
ENSG00000110367	DDX6	no	yes	NA	NA	no	no	DEAD (Asp-Glu-Ala-Asp) box helicase 6 [Source:HGNC Symbol;Acc:2747]
ENSG00000157680	DGKI	no	yes	NA	centrosome	yes	no	diacylglycerol kinase, iota [Source:HGNC Symbol;Acc:2855]
ENSG00000172893	DHCR7	no	yes	NA	cilium	no	no	7-dehydrocholesterol reductase [Source:HGNC Symbol;Acc:2860]
ENSG00000228716	DHFR	no	yes	NA	cilium	no	no	dihydrofolate reductase [Source:HGNC Symbol;Acc:2861]
ENSG00000162496	DHRS3	no	yes	NA	cilium	no	no	dehydrogenase/reductase (SDR family) member 3 [Source:HGNC Symbol;Acc:17693]
ENSG00000157326	DHRS4	no	yes	NA	centrosome	yes	no	dehydrogenase/reductase (SDR family) member 4 [Source:HGNC Symbol;Acc:16985]
ENSG00000187630	DHRS4L2	no	yes	NA	centrosome	no	no	dehydrogenase/reductase (SDR family) member 4 like 2 [Source:HGNC Symbol;Acc:19731]
ENSG00000147202	DIAPH2	no	yes	NA	centrosome	no	no	diaphanous homolog 2 (Drosophila) [Source:HGNC Symbol;Acc:2877]
ENSG00000162595	DIRAS3	no	yes	NA	centrosome	no	no	DIRAS family, GTP-binding RAS-like 3 [Source:HGNC Symbol;Acc:687]
ENSG00000130826	DKC1	no	yes	NA	cilium	yes	no	dyskeratosis congenita 1, dyskerin [Source:HGNC Symbol;Acc:2890]
ENSG00000075711	DLG1	no	yes	NA	centrosome	no	no	discs, large homolog 1 (Drosophila) [Source:HGNC Symbol;Acc:2900]
ENSG00000150672	DLG2	no	yes	NA	centrosome	no	no	discs, large homolog 2 (Drosophila) [Source:HGNC Symbol;Acc:2901]
ENSG00000082458	DLG3	no	yes	NA	centrosome	no	no	discs, large homolog 3 (Drosophila) [Source:HGNC Symbol;Acc:2902]
ENSG00000086061	DNAJA1	no	yes	NA	NA	no	no	DnaJ (Hsp40) homolog, subfamily A, member 1 [Source:HGNC Symbol;Acc:5229]
ENSG00000132002	DNAJB1	no	yes	NA	NA	yes	no	DnaJ (Hsp40) homolog, subfamily B, member 1 [Source:HGNC Symbol;Acc:5270]
ENSG00000101152	DNAJC5	no	yes	NA	centrosome	no	no	DnaJ (Hsp40) homolog, subfamily C, member 5 [Source:HGNC Symbol;Acc:16235]
ENSG00000106976	DNM1	no	yes	NA	centrosome	no	no	dynamin 1 [Source:HGNC Symbol;Acc:2972]
ENSG00000087470	DNM1L	no	yes	NA	centrosome	no	no	dynamin 1-like [Source:HGNC Symbol;Acc:2973]
ENSG00000079805	DNM2	no	yes	NA	centrosome	no	no	dynamin 2 [Source:HGNC Symbol;Acc:2974]
ENSG00000197959	DNM3	no	yes	NA	centrosome	no	no	dynamin 3 [Source:HGNC Symbol;Acc:29125]
ENSG00000134516	DOCK2	no	yes	NA	NA	no	no	dedicator of cytokinesis 2 [Source:HGNC Symbol;Acc:2988]
ENSG00000116641	DOCK7	no	yes	NA	centrosome	no	no	dedicator of cytokinesis 7 [Source:HGNC Symbol;Acc:19190]
ENSG00000088387	DOCK9	no	yes	NA	centrosome	no	no	dedicator of cytokinesis 9 [Source:HGNC Symbol;Acc:14132]
ENSG00000132768	DPH2	no	yes	NA	cilium	no	no	DPH2 homolog (S. cerevisiae) [Source:HGNC Symbol;Acc:3004]
ENSG00000000419	DPM1	no	yes	NA	centrosome	no	no	dolichyl-phosphate mannosyltransferase polypeptide 1, catalytic subunit [Source:HGNC Symbol;Acc:3005]
ENSG00000151640	DPYSL4	no	yes	NA	centrosome	no	no	dihydropyrimidinase-like 4 [Source:HGNC Symbol;Acc:3016]
ENSG00000096696	DSP	no	yes	NA	centrosome	no	no	desmoplakin [Source:HGNC Symbol;Acc:3052]
ENSG00000125868	DSTN	no	yes	NA	centrosome	no	no	destrin (actin depolymerizing factor) [Source:HGNC Symbol;Acc:15750]
ENSG00000105865	DUS4L	no	yes	NA	cilium	no	no	dihydrouridine synthase 4-like (S. cerevisiae) [Source:HGNC Symbol;Acc:21517]
ENSG00000133665	DYDC2	no	yes	NA	centrosome	no	no	DPY30 domain containing 2 [Source:HGNC Symbol;Acc:23468]
ENSG00000187240	DYNC2H1	613091, 615087, 263510	yes	NA	cilium	no	yes	dynein, cytoplasmic 2, heavy chain 1 [Source:HGNC Symbol;Acc:2962]
ENSG00000138036	DYNC2LI1	no	yes	NA	cilium	no	no	dynein, cytoplasmic 2, light intermediate chain 1 [Source:HGNC Symbol;Acc:24595]
ENSG00000088986	DYNLL1	no	yes	NA	centrosome	yes	no	dynein, light chain, LC8-type 1 [Source:HGNC Symbol;Acc:15476]
ENSG00000121083	DYNLL2	no	yes	NA	centrosome	no	no	dynein, light chain, LC8-type 2 [Source:HGNC Symbol;Acc:24596]
ENSG00000146425	DYNLT1	no	yes	NA	centrosome	no	yes	dynein, light chain, Tctex-type 1 [Source:HGNC Symbol;Acc:11697]
ENSG00000127884	ECHS1	no	yes	NA	cilium	no	no	enoyl CoA hydratase, short chain, 1, mitochondrial [Source:HGNC Symbol;Acc:3151]
ENSG00000198721	ECI2	no	yes	NA	centrosome	no	no	enoyl-CoA delta isomerase 2 [Source:HGNC Symbol;Acc:14601]
ENSG00000038358	EDC4	no	yes	NA	centrosome	yes	no	enhancer of mRNA decapping 4 [Source:HGNC Symbol;Acc:17157]
ENSG00000156508	EEF1A1	no	yes	NA	NA	yes	no	eukaryotic translation elongation factor 1 alpha 1 [Source:HGNC Symbol;Acc:3189]
ENSG00000101210	EEF1A2	no	yes	NA	NA	yes	no	eukaryotic translation elongation factor 1 alpha 2 [Source:HGNC Symbol;Acc:3192]
ENSG00000104529	EEF1D	no	yes	NA	NA	no	no	eukaryotic translation elongation factor 1 delta (guanine nucleotide exchange protein) [Source:HGNC Symbol;Acc:3211]
ENSG00000130741	EIF2S3	no	yes	NA	centrosome	no	no	eukaryotic translation initiation factor 2, subunit 3 gamma, 52kDa [Source:HGNC Symbol;Acc:3267]
ENSG00000205609	EIF3CL	no	yes	NA	NA	no	no	eukaryotic translation initiation factor 3, subunit C-like [Source:HGNC Symbol;Acc:26347]
ENSG00000141543	EIF4A3	no	yes	NA	NA	yes	no	eukaryotic translation initiation factor 4A3 [Source:HGNC Symbol;Acc:18683]
ENSG00000175766	EIF4E1B	no	yes	NA	centrosome	no	no	eukaryotic translation initiation factor 4E family member 1B [Source:HGNC Symbol;Acc:33179]
ENSG00000135930	EIF4E2	no	yes	NA	centrosome	no	no	eukaryotic translation initiation factor 4E family member 2 [Source:HGNC Symbol;Acc:3293]
ENSG00000242372	EIF6	no	yes	NA	centrosome	no	no	eukaryotic translation initiation factor 6 [Source:HGNC Symbol;Acc:6159]
ENSG00000154380	ENAH	no	yes	NA	centrosome	no	no	enabled homolog (Drosophila) [Source:HGNC Symbol;Acc:18271]
ENSG00000100393	EP300	no	yes	NA	cilium	yes	no	E1A binding protein p300 [Source:HGNC Symbol;Acc:3373]
ENSG00000159023	EPB41	no	yes	NA	centrosome	yes	no	erythrocyte membrane protein band 4.1 (elliptocytosis 1, RH-linked) [Source:HGNC Symbol;Acc:3377]
ENSG00000088367	EPB41L1	no	yes	NA	centrosome	no	no	erythrocyte membrane protein band 4.1-like 1 [Source:HGNC Symbol;Acc:3378]
ENSG00000079819	EPB41L2	no	yes	NA	centrosome	no	no	erythrocyte membrane protein band 4.1-like 2 [Source:HGNC Symbol;Acc:3379]
ENSG00000063245	EPN1	no	yes	NA	centrosome	yes	no	epsin 1 [Source:HGNC Symbol;Acc:21604]
ENSG00000072134	EPN2	no	yes	NA	centrosome	no	no	epsin 2 [Source:HGNC Symbol;Acc:18639]
ENSG00000151491	EPS8	no	yes	NA	centrosome	no	no	epidermal growth factor receptor pathway substrate 8 [Source:HGNC Symbol;Acc:3420]
ENSG00000082805	ERC1	no	yes	NA	centrosome	no	no	ELKS/RAB6-interacting/CAST family member 1 [Source:HGNC Symbol;Acc:17072]
ENSG00000187672	ERC2	no	yes	NA	centrosome	no	no	ELKS/RAB6-interacting/CAST family member 2 [Source:HGNC Symbol;Acc:31922]
ENSG00000086619	ERO1LB	no	yes	NA	cilium	no	no	ERO1-like beta (S. cerevisiae) [Source:HGNC Symbol;Acc:14355]
ENSG00000139684	ESD	no	yes	NA	centrosome	no	no	esterase D [Source:HGNC Symbol;Acc:3465]
ENSG00000140374	ETFA	no	yes	NA	centrosome	no	no	electron-transfer-flavoprotein, alpha polypeptide [Source:HGNC Symbol;Acc:3481]
ENSG00000196405	EVL	no	yes	NA	cilium	no	no	Enah/Vasp-like [Source:HGNC Symbol;Acc:20234]
ENSG00000137824	FAM82A2	no	yes	NA	centrosome	yes	no	regulator of microtubule dynamics 3 [Source:HGNC Symbol;Acc:25550]
ENSG00000006607	FARP2	no	yes	NA	centrosome	no	no	FERM, RhoGEF and pleckstrin domain protein 2 [Source:HGNC Symbol;Acc:16460]
ENSG00000179115	FARSA	no	yes	NA	NA	no	no	phenylalanyl-tRNA synthetase, alpha subunit [Source:HGNC Symbol;Acc:3592]
ENSG00000116120	FARSB	no	yes	NA	centrosome	no	no	phenylalanyl-tRNA synthetase, beta subunit [Source:HGNC Symbol;Acc:17800]
ENSG00000169710	FASN	no	yes	NA	NA	no	no	fatty acid synthase [Source:HGNC Symbol;Acc:3594]
ENSG00000105202	FBL	no	yes	NA	NA	yes	no	fibrillarin [Source:HGNC Symbol;Acc:3599]
ENSG00000068078	FGFR3	no	yes	NA	centrosome	no	no	fibroblast growth factor receptor 3 [Source:HGNC Symbol;Acc:3690]
ENSG00000160867	FGFR4	no	yes	NA	centrosome	no	no	fibroblast growth factor receptor 4 [Source:HGNC Symbol;Acc:3691]
ENSG00000088832	FKBP1A	no	yes	NA	centrosome	no	no	FK506 binding protein 1A, 12kDa [Source:HGNC Symbol;Acc:3711]
ENSG00000119782	FKBP1B	no	yes	NA	centrosome	no	no	FK506 binding protein 1B, 12.6 kDa [Source:HGNC Symbol;Acc:3712]
ENSG00000004478	FKBP4	no	yes	NA	centrosome	yes	no	FK506 binding protein 4, 59kDa [Source:HGNC Symbol;Acc:3720]
ENSG00000196924	FLNA	no	yes	NA	centrosome	no	yes	filamin A, alpha [Source:HGNC Symbol;Acc:3754]
ENSG00000136068	FLNB	no	yes	NA	NA	no	no	filamin B, beta [Source:HGNC Symbol;Acc:3755]
ENSG00000010932	FMO1	no	yes	NA	centrosome	no	no	flavin containing monooxygenase 1 [Source:HGNC Symbol;Acc:3769]
ENSG00000007933	FMO3	no	yes	NA	centrosome	no	no	flavin containing monooxygenase 3 [Source:HGNC Symbol;Acc:3771]
ENSG00000131781	FMO5	no	yes	NA	centrosome	no	no	flavin containing monooxygenase 5 [Source:HGNC Symbol;Acc:3773]
ENSG00000196371	FUT4	no	yes	NA	cilium	no	no	fucosyltransferase 4 (alpha (1,3) fucosyltransferase, myeloid-specific) [Source:HGNC Symbol;Acc:4015]
ENSG00000145907	G3BP1	no	yes	NA	centrosome	yes	no	GTPase activating protein (SH3 domain) binding protein 1 [Source:HGNC Symbol;Acc:30292]
ENSG00000237112	GABBR1	no	yes	NA	centrosome	no	no	gamma-aminobutyric acid (GABA) B receptor, 1 [Source:HGNC Symbol;Acc:4070]
ENSG00000141429	GALNT1	no	yes	NA	centrosome	no	no	UDP-N-acetyl-alpha-D-galactosamine:polypeptide N-acetylgalactosaminyltransferase 1 (GalNAc-T1) [Source:HGNC Symbol;Acc:4123]
ENSG00000144278	GALNT13	no	yes	NA	centrosome	no	no	UDP-N-acetyl-alpha-D-galactosamine:polypeptide N-acetylgalactosaminyltransferase 13 (GalNAc-T13) [Source:HGNC Symbol;Acc:23242]
ENSG00000158089	GALNT14	no	yes	NA	centrosome	no	no	UDP-N-acetyl-alpha-D-galactosamine:polypeptide N-acetylgalactosaminyltransferase 14 (GalNAc-T14) [Source:HGNC Symbol;Acc:22946]
ENSG00000115339	GALNT3	no	yes	NA	centrosome	no	no	UDP-N-acetyl-alpha-D-galactosamine:polypeptide N-acetylgalactosaminyltransferase 3 (GalNAc-T3) [Source:HGNC Symbol;Acc:4125]
ENSG00000130035	GALNT8	no	yes	NA	centrosome	no	no	UDP-N-acetyl-alpha-D-galactosamine:polypeptide N-acetylgalactosaminyltransferase 8 (GalNAc-T8) [Source:HGNC Symbol;Acc:4130]
ENSG00000100626	GALNTL1	no	yes	NA	centrosome	no	no	UDP-N-acetyl-alpha-D-galactosamine:polypeptide N-acetylgalactosaminyltransferase 16 [Source:HGNC Symbol;Acc:23233]
ENSG00000111640	GAPDH	no	yes	NA	NA	yes	no	glyceraldehyde-3-phosphate dehydrogenase [Source:HGNC Symbol;Acc:4141]
ENSG00000105679	GAPDHS	no	yes	NA	NA	no	no	glyceraldehyde-3-phosphate dehydrogenase, spermatogenic [Source:HGNC Symbol;Acc:24864]
ENSG00000106105	GARS	no	yes	NA	NA	no	no	glycyl-tRNA synthetase [Source:HGNC Symbol;Acc:4162]
ENSG00000159131	GART	no	yes	NA	cilium	no	no	phosphoribosylglycinamide formyltransferase, phosphoribosylglycinamide synthetase, phosphoribosylaminoimidazole synthetase [Source:HGNC Symbol;Acc:4163]
ENSG00000146729	GBAS	no	yes	NA	centrosome	no	no	glioblastoma amplified sequence [Source:HGNC Symbol;Acc:4179]
ENSG00000114480	GBE1	no	yes	NA	centrosome	no	no	glucan (1,4-alpha-), branching enzyme 1 [Source:HGNC Symbol;Acc:4180]
ENSG00000115271	GCA	no	yes	NA	centrosome	no	no	grancalcin, EF-hand calcium binding protein [Source:HGNC Symbol;Acc:15990]
ENSG00000100116	GCAT	no	yes	NA	cilium	no	no	glycine C-acetyltransferase [Source:HGNC Symbol;Acc:4188]
ENSG00000105607	GCDH	no	yes	NA	cilium	no	no	glutaryl-CoA dehydrogenase [Source:HGNC Symbol;Acc:4189]
ENSG00000119125	GDA	no	yes	NA	cilium	no	no	guanine deaminase [Source:HGNC Symbol;Acc:4212]
ENSG00000133475	GGT2	no	yes	NA	centrosome	no	no	gamma-glutamyltransferase 2 [Source:HGNC Symbol;Acc:4251]
ENSG00000108262	GIT1	no	yes	NA	centrosome	no	no	G protein-coupled receptor kinase interacting ArfGAP 1 [Source:HGNC Symbol;Acc:4272]
ENSG00000090863	GLG1	no	yes	NA	centrosome	no	no	golgi glycoprotein 1 [Source:HGNC Symbol;Acc:4316]
ENSG00000135821	GLUL	no	yes	NA	centrosome	no	no	glutamate-ammonia ligase [Source:HGNC Symbol;Acc:4341]
ENSG00000088256	GNA11	no	yes	NA	centrosome	no	no	guanine nucleotide binding protein (G protein), alpha 11 (Gq class) [Source:HGNC Symbol;Acc:4379]
ENSG00000146535	GNA12	no	yes	NA	centrosome	no	no	guanine nucleotide binding protein (G protein) alpha 12 [Source:HGNC Symbol;Acc:4380]
ENSG00000120063	GNA13	no	yes	NA	centrosome	no	no	guanine nucleotide binding protein (G protein), alpha 13 [Source:HGNC Symbol;Acc:4381]
ENSG00000065135	GNAI3	no	yes	NA	centrosome	no	no	guanine nucleotide binding protein (G protein), alpha inhibiting activity polypeptide 3 [Source:HGNC Symbol;Acc:4387]
ENSG00000141404	GNAL	no	yes	NA	centrosome	no	no	guanine nucleotide binding protein (G protein), alpha activating activity polypeptide, olfactory type [Source:HGNC Symbol;Acc:4388]
ENSG00000156052	GNAQ	no	yes	NA	centrosome	no	no	guanine nucleotide binding protein (G protein), q polypeptide [Source:HGNC Symbol;Acc:4390]
ENSG00000134183	GNAT2	no	yes	NA	cilium	no	no	guanine nucleotide binding protein (G protein), alpha transducing activity polypeptide 2 [Source:HGNC Symbol;Acc:4394]
ENSG00000172354	GNB2	no	yes	NA	centrosome	no	no	guanine nucleotide binding protein (G protein), beta polypeptide 2 [Source:HGNC Symbol;Acc:4398]
ENSG00000111664	GNB3	no	yes	NA	centrosome	no	no	guanine nucleotide binding protein (G protein), beta polypeptide 3 [Source:HGNC Symbol;Acc:4400]
ENSG00000114450	GNB4	no	yes	NA	centrosome	no	no	guanine nucleotide binding protein (G protein), beta polypeptide 4 [Source:HGNC Symbol;Acc:20731]
ENSG00000206492	GNL1	no	yes	NA	centrosome	no	no	guanine nucleotide binding protein-like 1 [Source:HGNC Symbol;Acc:4413]
ENSG00000228581	GNL1	no	yes	NA	centrosome	no	no	guanine nucleotide binding protein-like 1 [Source:HGNC Symbol;Acc:4413]
ENSG00000167110	GOLGA2	no	yes	NA	centrosome	no	no	golgin A2 [Source:HGNC Symbol;Acc:4425]
ENSG00000066455	GOLGA5	no	yes	NA	centrosome	no	no	golgin A5 [Source:HGNC Symbol;Acc:4428]
ENSG00000169154	GOT1L1	no	yes	NA	cilium	no	no	glutamic-oxaloacetic transaminase 1-like 1 [Source:HGNC Symbol;Acc:28487]
ENSG00000121957	GPSM2	no	yes	NA	centrosome	no	no	G-protein signaling modulator 2 [Source:HGNC Symbol;Acc:29501]
ENSG00000120251	GRIA2	no	yes	NA	centrosome	no	no	glutamate receptor, ionotropic, AMPA 2 [Source:HGNC Symbol;Acc:4572]
ENSG00000125675	GRIA3	no	yes	NA	centrosome	no	no	glutamate receptor, ionotropic, AMPA 3 [Source:HGNC Symbol;Acc:4573]
ENSG00000105737	GRIK5	no	yes	NA	centrosome	no	no	glutamate receptor, ionotropic, kainate 5 [Source:HGNC Symbol;Acc:4583]
ENSG00000185974	GRK1	no	yes	NA	centrosome	no	no	G protein-coupled receptor kinase 1 [Source:HGNC Symbol;Acc:10013]
ENSG00000125388	GRK4	no	yes	NA	cilium	no	no	G protein-coupled receptor kinase 4 [Source:HGNC Symbol;Acc:4543]
ENSG00000198873	GRK5	no	yes	NA	centrosome	yes	no	G protein-coupled receptor kinase 5 [Source:HGNC Symbol;Acc:4544]
ENSG00000198055	GRK6	no	yes	NA	cilium	no	no	G protein-coupled receptor kinase 6 [Source:HGNC Symbol;Acc:4545]
ENSG00000114124	GRK7	no	yes	NA	centrosome	no	no	G protein-coupled receptor kinase 7 [Source:HGNC Symbol;Acc:17031]
ENSG00000082701	GSK3B	no	yes	NA	centrosome	yes	yes	glycogen synthase kinase 3 beta [Source:HGNC Symbol;Acc:4617]
ENSG00000148180	GSN	no	yes	NA	centrosome	no	no	gelsolin [Source:HGNC Symbol;Acc:4620]
ENSG00000103342	GSPT1	no	yes	NA	centrosome	no	no	G1 to S phase transition 1 [Source:HGNC Symbol;Acc:4621]
ENSG00000145649	GZMA	no	yes	NA	cilium	no	no	granzyme A (granzyme 1, cytotoxic T-lymphocyte-associated serine esterase 3) [Source:HGNC Symbol;Acc:4708]
ENSG00000113088	GZMK	no	yes	NA	cilium	no	no	granzyme K (granzyme 3; tryptase II) [Source:HGNC Symbol;Acc:4711]
ENSG00000188486	H2AFX	no	yes	NA	centrosome	yes	no	H2A histone family, member X [Source:HGNC Symbol;Acc:4739]
ENSG00000164032	H2AFZ	no	yes	NA	cilium	yes	no	H2A histone family, member Z [Source:HGNC Symbol;Acc:4741]
ENSG00000170445	HARS	no	yes	NA	centrosome	no	no	histidyl-tRNA synthetase [Source:HGNC Symbol;Acc:4816]
ENSG00000128731	HERC2	no	yes	NA	centrosome	yes	no	HECT and RLD domain containing E3 ubiquitin protein ligase 2 [Source:HGNC Symbol;Acc:4868]
ENSG00000198130	HIBCH	no	yes	NA	NA	no	no	3-hydroxyisobutyryl-CoA hydrolase [Source:HGNC Symbol;Acc:4908]
ENSG00000169567	HINT1	no	yes	NA	NA	yes	no	histidine triad nucleotide binding protein 1 [Source:HGNC Symbol;Acc:4912]
ENSG00000137259	HIST1H2AB	no	yes	NA	NA	yes	no	histone cluster 1, H2ab [Source:HGNC Symbol;Acc:4734]
ENSG00000196226	HIST1H2BB	no	yes	NA	NA	yes	no	histone cluster 1, H2bb [Source:HGNC Symbol;Acc:4751]
ENSG00000197459	HIST1H2BH	no	yes	NA	NA	yes	no	histone cluster 1, H2bh [Source:HGNC Symbol;Acc:4755]
ENSG00000198366	HIST1H3A	no	yes	NA	NA	yes	no	histone cluster 1, H3a [Source:HGNC Symbol;Acc:4766]
ENSG00000124693	HIST1H3B	no	yes	NA	NA	yes	no	histone cluster 1, H3b [Source:HGNC Symbol;Acc:4776]
ENSG00000197153	HIST1H3J	no	yes	NA	NA	yes	no	histone cluster 1, H3j [Source:HGNC Symbol;Acc:4774]
ENSG00000196176	HIST1H4A	no	yes	NA	NA	yes	no	histone cluster 1, H4a [Source:HGNC Symbol;Acc:4781]
ENSG00000223532	HLA-B	no	yes	NA	centrosome	no	no	major histocompatibility complex, class I, B [Source:HGNC Symbol;Acc:4932]
ENSG00000225691	HLA-C	no	yes	NA	centrosome	no	no	major histocompatibility complex, class I, C [Source:HGNC Symbol;Acc:4933]
ENSG00000228299	HLA-C	no	yes	NA	centrosome	no	no	major histocompatibility complex, class I, C [Source:HGNC Symbol;Acc:4933]
ENSG00000233841	HLA-C	no	yes	NA	centrosome	no	no	major histocompatibility complex, class I, C [Source:HGNC Symbol;Acc:4933]
ENSG00000196126	HLA-DRB1	no	yes	NA	centrosome	no	no	major histocompatibility complex, class II, DR beta 1 [Source:HGNC Symbol;Acc:4948]
ENSG00000198502	HLA-DRB5	no	yes	NA	centrosome	no	no	major histocompatibility complex, class II, DR beta 5 [Source:HGNC Symbol;Acc:4953]
ENSG00000229698	HLA-F	no	yes	NA	centrosome	no	no	major histocompatibility complex, class I, F [Source:HGNC Symbol;Acc:4963]
ENSG00000189403	HMGB1	no	yes	NA	centrosome	yes	no	high mobility group box 1 [Source:HGNC Symbol;Acc:4983]
ENSG00000135486	HNRNPA1	no	yes	NA	NA	yes	no	heterogeneous nuclear ribonucleoprotein A1 [Source:HGNC Symbol;Acc:5031]
ENSG00000170144	HNRNPA3	no	yes	NA	NA	yes	no	heterogeneous nuclear ribonucleoprotein A3 [Source:HGNC Symbol;Acc:24941]
ENSG00000121905	HPCA	no	yes	NA	centrosome	no	no	hippocalcin [Source:HGNC Symbol;Acc:5144]
ENSG00000158104	HPD	no	yes	NA	cilium	no	no	4-hydroxyphenylpyruvate dioxygenase [Source:HGNC Symbol;Acc:5147]
ENSG00000163106	HPGDS	no	yes	NA	centrosome	yes	no	hematopoietic prostaglandin D synthase [Source:HGNC Symbol;Acc:17890]
ENSG00000132541	HRSP12	no	yes	NA	centrosome	yes	no	heat-responsive protein 12 [Source:HGNC Symbol;Acc:16897]
ENSG00000176387	HSD11B2	no	yes	NA	cilium	no	no	hydroxysteroid (11-beta) dehydrogenase 2 [Source:HGNC Symbol;Acc:5209]
ENSG00000072506	HSD17B10	no	yes	NA	NA	no	no	hydroxysteroid (17-beta) dehydrogenase 10 [Source:HGNC Symbol;Acc:4800]
ENSG00000149084	HSD17B12	no	yes	NA	centrosome	no	no	hydroxysteroid (17-beta) dehydrogenase 12 [Source:HGNC Symbol;Acc:18646]
ENSG00000130948	HSD17B3	no	yes	NA	cilium	no	no	hydroxysteroid (17-beta) dehydrogenase 3 [Source:HGNC Symbol;Acc:5212]
ENSG00000112474	HSD17B8	no	yes	NA	NA	no	no	hydroxysteroid (17-beta) dehydrogenase 8 [Source:HGNC Symbol;Acc:3554]
ENSG00000225312	HSD17B8	no	yes	NA	NA	no	no	hydroxysteroid (17-beta) dehydrogenase 8 [Source:HGNC Symbol;Acc:3554]
ENSG00000228357	HSD17B8	no	yes	NA	NA	no	no	hydroxysteroid (17-beta) dehydrogenase 8 [Source:HGNC Symbol;Acc:3554]
ENSG00000080824	HSP90AA1	no	yes	NA	centrosome	no	no	heat shock protein 90kDa alpha (cytosolic), class A member 1 [Source:HGNC Symbol;Acc:5253]
ENSG00000096384	HSP90AB1	no	yes	NA	NA	no	no	heat shock protein 90kDa alpha (cytosolic), class B member 1 [Source:HGNC Symbol;Acc:5258]
ENSG00000166598	HSP90B1	no	yes	NA	NA	no	no	heat shock protein 90kDa beta (Grp94), member 1 [Source:HGNC Symbol;Acc:12028]
ENSG00000204389	HSPA1A	no	yes	NA	NA	no	no	heat shock 70kDa protein 1A [Source:HGNC Symbol;Acc:5232]
ENSG00000234475	HSPA1A	no	yes	NA	NA	no	no	heat shock 70kDa protein 1A [Source:HGNC Symbol;Acc:5232]
ENSG00000232804	HSPA1B	no	yes	NA	NA	no	no	heat shock 70kDa protein 1B [Source:HGNC Symbol;Acc:5233]
ENSG00000226704	HSPA1L	no	yes	NA	NA	no	no	heat shock 70kDa protein 1-like [Source:HGNC Symbol;Acc:5234]
ENSG00000234258	HSPA1L	no	yes	NA	NA	no	no	heat shock 70kDa protein 1-like [Source:HGNC Symbol;Acc:5234]
ENSG00000126803	HSPA2	no	yes	NA	centrosome	no	no	heat shock 70kDa protein 2 [Source:HGNC Symbol;Acc:5235]
ENSG00000170606	HSPA4	no	yes	NA	NA	no	no	heat shock 70kDa protein 4 [Source:HGNC Symbol;Acc:5237]
ENSG00000044574	HSPA5	no	yes	NA	NA	no	no	heat shock 70kDa protein 5 (glucose-regulated protein, 78kDa) [Source:HGNC Symbol;Acc:5238]
ENSG00000173110	HSPA6	no	yes	NA	NA	no	no	heat shock 70kDa protein 6 (HSP70B') [Source:HGNC Symbol;Acc:5239]
ENSG00000109971	HSPA8	no	yes	NA	centrosome	no	yes	heat shock 70kDa protein 8 [Source:HGNC Symbol;Acc:5241]
ENSG00000113013	HSPA9	no	yes	NA	centrosome	no	no	heat shock 70kDa protein 9 (mortalin) [Source:HGNC Symbol;Acc:5244]
ENSG00000106211	HSPB1	no	yes	NA	NA	yes	no	heat shock 27kDa protein 1 [Source:HGNC Symbol;Acc:5246]
ENSG00000081870	HSPB11	no	yes	NA	cilium	no	yes	heat shock protein family B (small), member 11 [Source:HGNC Symbol;Acc:25019]
ENSG00000004776	HSPB6	no	yes	NA	cilium	yes	no	heat shock protein, alpha-crystallin-related, B6 [Source:HGNC Symbol;Acc:26511]
ENSG00000120694	HSPH1	no	yes	NA	NA	no	no	heat shock 105kDa/110kDa protein 1 [Source:HGNC Symbol;Acc:16969]
ENSG00000197386	HTT	no	yes	NA	centrosome	yes	yes	huntingtin [Source:HGNC Symbol;Acc:4851]
ENSG00000131203	IDO1	no	yes	NA	cilium	no	no	indoleamine 2,3-dioxygenase 1 [Source:HGNC Symbol;Acc:6059]
ENSG00000143621	ILF2	no	yes	NA	centrosome	yes	no	interleukin enhancer binding factor 2 [Source:HGNC Symbol;Acc:6037]
ENSG00000133731	IMPA1	no	yes	NA	centrosome	no	no	inositol(myo)-1(or 4)-monophosphatase 1 [Source:HGNC Symbol;Acc:6050]
ENSG00000148384	INPP5E	213300, 610156	yes	NA	cilium	no	yes	inositol polyphosphate-5-phosphatase, 72 kDa [Source:HGNC Symbol;Acc:21474]
ENSG00000145703	IQGAP2	no	yes	NA	centrosome	no	no	IQ motif containing GTPase activating protein 2 [Source:HGNC Symbol;Acc:6111]
ENSG00000138448	ITGAV	no	yes	NA	centrosome	no	no	integrin, alpha V [Source:HGNC Symbol;Acc:6150]
ENSG00000150995	ITPR1	no	yes	NA	NA	no	no	inositol 1,4,5-trisphosphate receptor, type 1 [Source:HGNC Symbol;Acc:6180]
ENSG00000205726	ITSN1	no	yes	NA	centrosome	no	no	intersectin 1 (SH3 domain protein) [Source:HGNC Symbol;Acc:6183]
ENSG00000198399	ITSN2	no	yes	NA	centrosome	no	no	intersectin 2 [Source:HGNC Symbol;Acc:6184]
ENSG00000173801	JUP	no	yes	NA	NA	no	no	junction plakoglobin [Source:HGNC Symbol;Acc:6207]
ENSG00000111262	KCNA1	no	yes	NA	cilium	no	no	potassium voltage-gated channel, shaker-related subfamily, member 1 (episodic ataxia with myokymia) [Source:HGNC Symbol;Acc:6218]
ENSG00000177272	KCNA3	no	yes	NA	cilium	no	no	potassium voltage-gated channel, shaker-related subfamily, member 3 [Source:HGNC Symbol;Acc:6221]
ENSG00000130037	KCNA5	no	yes	NA	cilium	no	no	potassium voltage-gated channel, shaker-related subfamily, member 5 [Source:HGNC Symbol;Acc:6224]
ENSG00000158445	KCNB1	no	yes	NA	centrosome	no	no	potassium voltage-gated channel, Shab-related subfamily, member 1 [Source:HGNC Symbol;Acc:6231]
ENSG00000184408	KCND2	no	yes	NA	cilium	no	no	potassium voltage-gated channel, Shal-related subfamily, member 2 [Source:HGNC Symbol;Acc:6238]
ENSG00000171385	KCND3	no	yes	NA	cilium	no	no	potassium voltage-gated channel, Shal-related subfamily, member 3 [Source:HGNC Symbol;Acc:6239]
ENSG00000178342	KCNG2	no	yes	NA	centrosome	no	no	potassium voltage-gated channel, subfamily G, member 2 [Source:HGNC Symbol;Acc:6249]
ENSG00000182132	KCNIP1	no	yes	NA	centrosome	no	no	Kv channel interacting protein 1 [Source:HGNC Symbol;Acc:15521]
ENSG00000185774	KCNIP4	no	yes	NA	centrosome	no	no	Kv channel interacting protein 4 [Source:HGNC Symbol;Acc:30083]
ENSG00000187486	KCNJ11	no	yes	NA	cilium	no	no	potassium inwardly-rectifying channel, subfamily J, member 11 [Source:HGNC Symbol;Acc:6257]
ENSG00000170745	KCNS3	no	yes	NA	cilium	no	no	potassium voltage-gated channel, delayed-rectifier, subfamily S, member 3 [Source:HGNC Symbol;Acc:6302]
ENSG00000105438	KDELR1	no	yes	NA	centrosome	no	no	KDEL (Lys-Asp-Glu-Leu) endoplasmic reticulum protein retention receptor 1 [Source:HGNC Symbol;Acc:6304]
ENSG00000136240	KDELR2	no	yes	NA	centrosome	no	no	KDEL (Lys-Asp-Glu-Leu) endoplasmic reticulum protein retention receptor 2 [Source:HGNC Symbol;Acc:6305]
ENSG00000079999	KEAP1	no	yes	NA	cilium	yes	no	kelch-like ECH-associated protein 1 [Source:HGNC Symbol;Acc:23177]
ENSG00000088247	KHSRP	no	yes	NA	cilium	yes	no	KH-type splicing regulatory protein [Source:HGNC Symbol;Acc:6316]
ENSG00000127463	KIAA0090	no	yes	NA	centrosome	no	no	ER membrane protein complex subunit 1 [Source:HGNC Symbol;Acc:28957]
ENSG00000140859	KIFC3	no	yes	NA	cilium	no	no	kinesin family member C3 [Source:HGNC Symbol;Acc:6326]
ENSG00000126214	KLC1	no	yes	NA	centrosome	no	no	kinesin light chain 1 [Source:HGNC Symbol;Acc:6387]
ENSG00000174996	KLC2	no	yes	NA	cilium	no	no	kinesin light chain 2 [Source:HGNC Symbol;Acc:20716]
ENSG00000117153	KLHL12	no	yes	NA	cilium	no	no	kelch-like family member 12 [Source:HGNC Symbol;Acc:19360]
ENSG00000182481	KPNA2	no	yes	NA	NA	yes	no	karyopherin alpha 2 (RAG cohort 1, importin alpha 1) [Source:HGNC Symbol;Acc:6395]
ENSG00000128422	KRT17	no	yes	NA	centrosome	no	no	keratin 17 [Source:HGNC Symbol;Acc:6427]
ENSG00000185479	KRT6B	no	yes	NA	NA	no	no	keratin 6B [Source:HGNC Symbol;Acc:6444]
ENSG00000087299	L2HGDH	no	yes	NA	centrosome	no	no	L-2-hydroxyglutarate dehydrogenase [Source:HGNC Symbol;Acc:20499]
ENSG00000143815	LBR	no	yes	NA	cilium	yes	no	lamin B receptor [Source:HGNC Symbol;Acc:6518]
ENSG00000172954	LCLAT1	no	yes	NA	centrosome	no	no	lysocardiolipin acyltransferase 1 [Source:HGNC Symbol;Acc:26756]
ENSG00000136167	LCP1	no	yes	NA	NA	no	no	lymphocyte cytosolic protein 1 (L-plastin) [Source:HGNC Symbol;Acc:6528]
ENSG00000134333	LDHA	no	yes	NA	centrosome	no	no	lactate dehydrogenase A [Source:HGNC Symbol;Acc:6535]
ENSG00000111052	LIN7A	no	yes	NA	centrosome	no	no	lin-7 homolog A (C. elegans) [Source:HGNC Symbol;Acc:17787]
ENSG00000113368	LMNB1	no	yes	NA	NA	yes	no	lamin B1 [Source:HGNC Symbol;Acc:6637]
ENSG00000176619	LMNB2	no	yes	NA	NA	yes	no	lamin B2 [Source:HGNC Symbol;Acc:6638]
ENSG00000123384	LRP1	no	yes	NA	centrosome	yes	no	low density lipoprotein receptor-related protein 1 [Source:HGNC Symbol;Acc:6692]
ENSG00000081479	LRP2	no	yes	NA	centrosome	no	no	low density lipoprotein receptor-related protein 2 [Source:HGNC Symbol;Acc:6694]
ENSG00000007392	LUC7L	no	yes	NA	centrosome	no	no	LUC7-like (S. cerevisiae) [Source:HGNC Symbol;Acc:6723]
ENSG00000127603	MACF1	no	yes	NA	cilium	no	no	microtubule-actin crosslinking factor 1 [Source:HGNC Symbol;Acc:13664]
ENSG00000162385	MAGOH	no	yes	NA	NA	yes	no	mago-nashi homolog, proliferation-associated (Drosophila) [Source:HGNC Symbol;Acc:6815]
ENSG00000111196	MAGOHB	no	yes	NA	NA	yes	no	mago-nashi homolog B (Drosophila) [Source:HGNC Symbol;Acc:25504]
ENSG00000102158	MAGT1	no	yes	NA	centrosome	no	no	magnesium transporter 1 [Source:HGNC Symbol;Acc:28880]
ENSG00000198162	MAN1A2	no	yes	NA	centrosome	no	no	mannosidase, alpha, class 1A, member 2 [Source:HGNC Symbol;Acc:6822]
ENSG00000131711	MAP1B	no	yes	NA	centrosome	no	no	microtubule-associated protein 1B [Source:HGNC Symbol;Acc:6836]
ENSG00000137764	MAP2K5	no	yes	NA	centrosome	no	no	mitogen-activated protein kinase kinase 5 [Source:HGNC Symbol;Acc:6845]
ENSG00000073803	MAP3K13	no	yes	NA	centrosome	no	no	mitogen-activated protein kinase kinase kinase 13 [Source:HGNC Symbol;Acc:6852]
ENSG00000071054	MAP4K4	no	yes	NA	centrosome	no	no	mitogen-activated protein kinase kinase kinase kinase 4 [Source:HGNC Symbol;Acc:6866]
ENSG00000188130	MAPK12	no	yes	NA	NA	yes	no	mitogen-activated protein kinase 12 [Source:HGNC Symbol;Acc:6874]
ENSG00000156711	MAPK13	no	yes	NA	NA	no	no	mitogen-activated protein kinase 13 [Source:HGNC Symbol;Acc:6875]
ENSG00000102882	MAPK3	no	yes	NA	centrosome	yes	no	mitogen-activated protein kinase 3 [Source:HGNC Symbol;Acc:6877]
ENSG00000166484	MAPK7	no	yes	NA	centrosome	yes	no	mitogen-activated protein kinase 7 [Source:HGNC Symbol;Acc:6880]
ENSG00000050748	MAPK9	no	yes	NA	centrosome	yes	no	mitogen-activated protein kinase 9 [Source:HGNC Symbol;Acc:6886]
ENSG00000089022	MAPKAPK5	no	yes	NA	centrosome	yes	no	mitogen-activated protein kinase-activated protein kinase 5 [Source:HGNC Symbol;Acc:6889]
ENSG00000084764	MAPRE3	no	yes	NA	NA	no	no	microtubule-associated protein, RP/EB family, member 3 [Source:HGNC Symbol;Acc:6892]
ENSG00000155130	MARCKS	no	yes	NA	centrosome	no	no	myristoylated alanine-rich protein kinase C substrate [Source:HGNC Symbol;Acc:6759]
ENSG00000116141	MARK1	no	yes	NA	centrosome	no	no	MAP/microtubule affinity-regulating kinase 1 [Source:HGNC Symbol;Acc:6896]
ENSG00000072518	MARK2	no	yes	NA	centrosome	no	no	MAP/microtubule affinity-regulating kinase 2 [Source:HGNC Symbol;Acc:3332]
ENSG00000075413	MARK3	no	yes	NA	centrosome	no	no	MAP/microtubule affinity-regulating kinase 3 [Source:HGNC Symbol;Acc:6897]
ENSG00000007047	MARK4	no	yes	NA	centrosome	no	no	MAP/microtubule affinity-regulating kinase 4 [Source:HGNC Symbol;Acc:13538]
ENSG00000172197	MBOAT1	no	yes	NA	cilium	no	no	membrane bound O-acyltransferase domain containing 1 [Source:HGNC Symbol;Acc:21579]
ENSG00000078070	MCCC1	no	yes	NA	NA	no	no	methylcrotonoyl-CoA carboxylase 1 (alpha) [Source:HGNC Symbol;Acc:6936]
ENSG00000126217	MCF2L	no	yes	NA	cilium	no	no	MCF.2 cell line derived transforming sequence-like [Source:HGNC Symbol;Acc:14576]
ENSG00000076003	MCM6	no	yes	NA	NA	yes	no	minichromosome maintenance complex component 6 [Source:HGNC Symbol;Acc:6949]
ENSG00000187778	MCRS1	no	yes	NA	centrosome	yes	no	microspherule protein 1 [Source:HGNC Symbol;Acc:6960]
ENSG00000116353	MECR	no	yes	NA	NA	no	no	mitochondrial trans-2-enoyl-CoA reductase [Source:HGNC Symbol;Acc:19691]
ENSG00000187098	MITF	no	yes	NA	cilium	yes	no	microphthalmia-associated transcription factor [Source:HGNC Symbol;Acc:7105]
ENSG00000079277	MKNK1	no	yes	NA	centrosome	yes	no	MAP kinase interacting serine/threonine kinase 1 [Source:HGNC Symbol;Acc:7110]
ENSG00000099875	MKNK2	no	yes	NA	centrosome	yes	no	MAP kinase interacting serine/threonine kinase 2 [Source:HGNC Symbol;Acc:7111]
ENSG00000110917	MLEC	no	yes	NA	centrosome	no	no	malectin [Source:HGNC Symbol;Acc:28973]
ENSG00000130396	MLLT4	no	yes	NA	centrosome	no	no	myeloid/lymphoid or mixed-lineage leukemia (trithorax homolog, Drosophila); translocated to, 4 [Source:HGNC Symbol;Acc:7137]
ENSG00000115275	MOGS	no	yes	NA	centrosome	no	no	mannosyl-oligosaccharide glucosidase [Source:HGNC Symbol;Acc:24862]
ENSG00000172680	MOS	no	yes	NA	centrosome	no	no	v-mos Moloney murine sarcoma viral oncogene homolog [Source:HGNC Symbol;Acc:7199]
ENSG00000105926	MPP6	no	yes	NA	centrosome	no	no	membrane protein, palmitoylated 6 (MAGUK p55 subfamily member 6) [Source:HGNC Symbol;Acc:18167]
ENSG00000128309	MPST	no	yes	NA	centrosome	no	no	mercaptopyruvate sulfurtransferase [Source:HGNC Symbol;Acc:7223]
ENSG00000158186	MRAS	no	yes	NA	centrosome	no	no	muscle RAS oncogene homolog [Source:HGNC Symbol;Acc:7227]
ENSG00000105364	MRPL4	no	yes	NA	cilium	no	no	mitochondrial ribosomal protein L4 [Source:HGNC Symbol;Acc:14276]
ENSG00000147065	MSN	no	yes	NA	centrosome	no	no	moesin [Source:HGNC Symbol;Acc:7373]
ENSG00000118513	MYB	no	yes	NA	cilium	yes	no	v-myb myeloblastosis viral oncogene homolog (avian) [Source:HGNC Symbol;Acc:7545]
ENSG00000133392	MYH11	no	yes	NA	centrosome	no	no	myosin, heavy chain 11, smooth muscle [Source:HGNC Symbol;Acc:7569]
ENSG00000144821	MYH15	no	yes	NA	centrosome	no	no	myosin, heavy chain 15 [Source:HGNC Symbol;Acc:31073]
ENSG00000101608	MYL12A	no	yes	NA	NA	no	no	myosin, light chain 12A, regulatory, non-sarcomeric [Source:HGNC Symbol;Acc:16701]
ENSG00000118680	MYL12B	no	yes	NA	NA	no	no	myosin, light chain 12B, regulatory [Source:HGNC Symbol;Acc:29827]
ENSG00000092841	MYL6	no	yes	NA	NA	no	no	myosin, light chain 6, alkali, smooth muscle and non-muscle [Source:HGNC Symbol;Acc:7587]
ENSG00000197535	MYO5A	no	yes	NA	centrosome	no	no	myosin VA (heavy chain 12, myoxin) [Source:HGNC Symbol;Acc:7602]
ENSG00000137474	MYO7A	276900, 600060, 601317	yes	NA	cilium	no	yes	myosin VIIA [Source:HGNC Symbol;Acc:7606]
ENSG00000173272	MZT2A	no	yes	NA	NA	no	no	mitotic spindle organizing protein 2A [Source:HGNC Symbol;Acc:33187]
ENSG00000152082	MZT2B	no	yes	NA	NA	no	no	mitotic spindle organizing protein 2B [Source:HGNC Symbol;Acc:25886]
ENSG00000196531	NACA	no	yes	NA	centrosome	yes	no	nascent polypeptide-associated complex alpha subunit [Source:HGNC Symbol;Acc:7629]
ENSG00000187109	NAP1L1	no	yes	NA	NA	yes	no	nucleosome assembly protein 1-like 1 [Source:HGNC Symbol;Acc:7637]
ENSG00000186462	NAP1L2	no	yes	NA	cilium	yes	no	nucleosome assembly protein 1-like 2 [Source:HGNC Symbol;Acc:7638]
ENSG00000205531	NAP1L4	no	yes	NA	NA	yes	no	nucleosome assembly protein 1-like 4 [Source:HGNC Symbol;Acc:7640]
ENSG00000105402	NAPA	no	yes	NA	centrosome	no	no	N-ethylmaleimide-sensitive factor attachment protein, alpha [Source:HGNC Symbol;Acc:7641]
ENSG00000134265	NAPG	no	yes	NA	centrosome	no	no	N-ethylmaleimide-sensitive factor attachment protein, gamma [Source:HGNC Symbol;Acc:7642]
ENSG00000132780	NASP	no	yes	NA	cilium	yes	no	nuclear autoantigenic sperm protein (histone-binding) [Source:HGNC Symbol;Acc:7644]
ENSG00000104490	NCALD	no	yes	NA	centrosome	no	no	neurocalcin delta [Source:HGNC Symbol;Acc:7655]
ENSG00000010292	NCAPD2	no	yes	NA	cilium	yes	no	non-SMC condensin I complex, subunit D2 [Source:HGNC Symbol;Acc:24305]
ENSG00000071051	NCK2	no	yes	NA	cilium	no	no	NCK adaptor protein 2 [Source:HGNC Symbol;Acc:7665]
ENSG00000130414	NDUFA10	no	yes	NA	centrosome	no	no	NADH dehydrogenase (ubiquinone) 1 alpha subcomplex, 10, 42kDa [Source:HGNC Symbol;Acc:7684]
ENSG00000178057	NDUFAF3	no	yes	NA	centrosome	yes	no	NADH dehydrogenase (ubiquinone) complex I, assembly factor 3 [Source:HGNC Symbol;Acc:29918]
ENSG00000123545	NDUFAF4	no	yes	NA	centrosome	no	no	NADH dehydrogenase (ubiquinone) complex I, assembly factor 4 [Source:HGNC Symbol;Acc:21034]
ENSG00000023228	NDUFS1	no	yes	NA	NA	no	no	NADH dehydrogenase (ubiquinone) Fe-S protein 1, 75kDa (NADH-coenzyme Q reductase) [Source:HGNC Symbol;Acc:7707]
ENSG00000186575	NF2	no	yes	NA	centrosome	yes	no	neurofibromin 2 (merlin) [Source:HGNC Symbol;Acc:7773]
ENSG00000167034	NKX3-1	no	yes	NA	cilium	yes	no	NK3 homeobox 1 [Source:HGNC Symbol;Acc:7838]
ENSG00000087095	NLK	no	yes	NA	centrosome	yes	no	nemo-like kinase [Source:HGNC Symbol;Acc:29858]
ENSG00000163864	NMNAT3	no	yes	NA	centrosome	no	no	nicotinamide nucleotide adenylyltransferase 3 [Source:HGNC Symbol;Acc:20989]
ENSG00000112992	NNT	no	yes	NA	cilium	no	no	nicotinamide nucleotide transhydrogenase [Source:HGNC Symbol;Acc:7863]
ENSG00000147140	NONO	no	yes	NA	NA	yes	no	non-POU domain containing, octamer-binding [Source:HGNC Symbol;Acc:7871]
ENSG00000055044	NOP58	no	yes	NA	centrosome	yes	no	NOP58 ribonucleoprotein [Source:HGNC Symbol;Acc:29926]
ENSG00000116218	NPHS2	no	yes	NA	centrosome	no	no	nephrosis 2, idiopathic, steroid-resistant (podocin) [Source:HGNC Symbol;Acc:13394]
ENSG00000181163	NPM1	no	yes	NA	centrosome	yes	no	nucleophosmin (nucleolar phosphoprotein B23, numatrin) [Source:HGNC Symbol;Acc:7910]
ENSG00000159899	NPR2	no	yes	NA	centrosome	no	no	natriuretic peptide receptor B/guanylate cyclase B (atrionatriuretic peptide receptor B) [Source:HGNC Symbol;Acc:7944]
ENSG00000073969	NSF	no	yes	NA	NA	no	no	N-ethylmaleimide-sensitive factor [Source:HGNC Symbol;Acc:8016]
ENSG00000102900	NUP93	no	yes	NA	cilium	yes	yes	nucleoporin 93kDa [Source:HGNC Symbol;Acc:28958]
ENSG00000138430	OLA1	no	yes	NA	NA	no	no	Obg-like ATPase 1 [Source:HGNC Symbol;Acc:28833]
ENSG00000115942	ORC2	no	yes	NA	centrosome	yes	no	origin recognition complex, subunit 2 [Source:HGNC Symbol;Acc:8488]
ENSG00000172939	OXSR1	no	yes	NA	centrosome	no	no	oxidative-stress responsive 1 [Source:HGNC Symbol;Acc:8508]
ENSG00000122884	P4HA1	no	yes	NA	centrosome	no	no	prolyl 4-hydroxylase, alpha polypeptide I [Source:HGNC Symbol;Acc:8546]
ENSG00000170515	PA2G4	no	yes	NA	NA	yes	no	proliferation-associated 2G4, 38kDa [Source:HGNC Symbol;Acc:8550]
ENSG00000070756	PABPC1	no	yes	NA	NA	yes	no	poly(A) binding protein, cytoplasmic 1 [Source:HGNC Symbol;Acc:8554]
ENSG00000124507	PACSIN1	no	yes	NA	centrosome	no	no	protein kinase C and casein kinase substrate in neurons 1 [Source:HGNC Symbol;Acc:8570]
ENSG00000100266	PACSIN2	no	yes	NA	centrosome	no	no	protein kinase C and casein kinase substrate in neurons 2 [Source:HGNC Symbol;Acc:8571]
ENSG00000158006	PAFAH2	no	yes	NA	cilium	no	no	platelet-activating factor acetylhydrolase 2, 40kDa [Source:HGNC Symbol;Acc:8579]
ENSG00000171759	PAH	no	yes	NA	cilium	no	no	phenylalanine hydroxylase [Source:HGNC Symbol;Acc:8582]
ENSG00000128050	PAICS	no	yes	NA	NA	no	no	phosphoribosylaminoimidazole carboxylase, phosphoribosylaminoimidazole succinocarboxamide synthetase [Source:HGNC Symbol;Acc:8587]
ENSG00000180370	PAK2	no	yes	NA	NA	yes	no	p21 protein (Cdc42/Rac)-activated kinase 2 [Source:HGNC Symbol;Acc:8591]
ENSG00000130669	PAK4	no	yes	NA	NA	no	no	p21 protein (Cdc42/Rac)-activated kinase 4 [Source:HGNC Symbol;Acc:16059]
ENSG00000185345	PARK2	no	yes	NA	centrosome	yes	no	parkinson protein 2, E3 ubiquitin protein ligase (parkin) [Source:HGNC Symbol;Acc:8607]
ENSG00000116288	PARK7	no	yes	NA	centrosome	yes	no	parkinson protein 7 [Source:HGNC Symbol;Acc:16369]
ENSG00000197702	PARVA	no	yes	NA	cilium	no	no	parvin, alpha [Source:HGNC Symbol;Acc:14652]
ENSG00000132570	PCBD2	no	yes	NA	cilium	no	no	pterin-4 alpha-carbinolamine dehydratase/dimerization cofactor of hepatocyte nuclear factor 1 alpha (TCF1) 2 [Source:HGNC Symbol;Acc:24474]
ENSG00000175198	PCCA	no	yes	NA	NA	no	no	propionyl CoA carboxylase, alpha polypeptide [Source:HGNC Symbol;Acc:8653]
ENSG00000150275	PCDH15	601067, 602083, 609533	yes	NA	cilium	no	yes	protocadherin-related 15 [Source:HGNC Symbol;Acc:14674]
ENSG00000078674	PCM1	no	yes	NA	centrosome	no	yes	pericentriolar material 1 [Source:HGNC Symbol;Acc:8727]
ENSG00000120265	PCMT1	no	yes	NA	centrosome	no	no	protein-L-isoaspartate (D-aspartate) O-methyltransferase [Source:HGNC Symbol;Acc:8728]
ENSG00000005882	PDK2	no	yes	NA	centrosome	no	no	pyruvate dehydrogenase kinase, isozyme 2 [Source:HGNC Symbol;Acc:8810]
ENSG00000140992	PDPK1	no	yes	NA	centrosome	yes	no	3-phosphoinositide dependent protein kinase-1 [Source:HGNC Symbol;Acc:8816]
ENSG00000089220	PEBP1	no	yes	NA	centrosome	no	no	phosphatidylethanolamine binding protein 1 [Source:HGNC Symbol;Acc:8630]
ENSG00000115425	PECR	no	yes	NA	cilium	no	no	peroxisomal trans-2-enoyl-CoA reductase [Source:HGNC Symbol;Acc:18281]
ENSG00000067057	PFKP	no	yes	NA	NA	no	no	phosphofructokinase, platelet [Source:HGNC Symbol;Acc:8878]
ENSG00000108518	PFN1	no	yes	NA	NA	no	no	profilin 1 [Source:HGNC Symbol;Acc:8881]
ENSG00000070087	PFN2	no	yes	NA	centrosome	no	no	profilin 2 [Source:HGNC Symbol;Acc:8882]
ENSG00000102144	PGK1	no	yes	NA	NA	no	no	phosphoglycerate kinase 1 [Source:HGNC Symbol;Acc:8896]
ENSG00000170950	PGK2	no	yes	NA	NA	no	no	phosphoglycerate kinase 2 [Source:HGNC Symbol;Acc:8898]
ENSG00000079739	PGM1	no	yes	NA	centrosome	no	no	phosphoglucomutase 1 [Source:HGNC Symbol;Acc:8905]
ENSG00000169299	PGM2	no	yes	NA	cilium	no	no	phosphoglucomutase 2 [Source:HGNC Symbol;Acc:8906]
ENSG00000167085	PHB	no	yes	NA	NA	no	no	prohibitin [Source:HGNC Symbol;Acc:8912]
ENSG00000215021	PHB2	no	yes	NA	NA	yes	no	prohibitin 2 [Source:HGNC Symbol;Acc:30306]
ENSG00000092621	PHGDH	no	yes	NA	NA	no	no	phosphoglycerate dehydrogenase [Source:HGNC Symbol;Acc:8923]
ENSG00000142892	PIGK	no	yes	NA	centrosome	no	no	phosphatidylinositol glycan anchor biosynthesis, class K [Source:HGNC Symbol;Acc:8965]
ENSG00000087111	PIGS	no	yes	NA	centrosome	no	no	phosphatidylinositol glycan anchor biosynthesis, class S [Source:HGNC Symbol;Acc:14937]
ENSG00000078142	PIK3C3	no	yes	NA	centrosome	no	no	phosphatidylinositol 3-kinase, catalytic subunit type 3 [Source:HGNC Symbol;Acc:8974]
ENSG00000127445	PIN1	no	yes	NA	centrosome	yes	no	peptidylprolyl cis/trans isomerase, NIMA-interacting 1 [Source:HGNC Symbol;Acc:8988]
ENSG00000107242	PIP5K1B	no	yes	NA	cilium	no	no	phosphatidylinositol-4-phosphate 5-kinase, type I, beta [Source:HGNC Symbol;Acc:8995]
ENSG00000008710	PKD1	173900	yes	NA	cilium	no	yes	polycystic kidney disease 1 (autosomal dominant) [Source:HGNC Symbol;Acc:9008]
ENSG00000118762	PKD2	613095	yes	NA	cilium	no	yes	polycystic kidney disease 2 (autosomal dominant) [Source:HGNC Symbol;Acc:9009]
ENSG00000146070	PLA2G7	no	yes	NA	cilium	no	no	phospholipase A2, group VII (platelet-activating factor acetylhydrolase, plasma) [Source:HGNC Symbol;Acc:9040]
ENSG00000122861	PLAU	no	yes	NA	cilium	no	no	plasminogen activator, urokinase [Source:HGNC Symbol;Acc:9052]
ENSG00000178209	PLEC	no	yes	NA	centrosome	no	no	plectin [Source:HGNC Symbol;Acc:9069]
ENSG00000173846	PLK3	no	yes	NA	centrosome	yes	no	polo-like kinase 3 [Source:HGNC Symbol;Acc:2154]
ENSG00000196576	PLXNB2	no	yes	NA	centrosome	no	no	plexin B2 [Source:HGNC Symbol;Acc:9104]
ENSG00000105819	PMPCB	no	yes	NA	NA	no	no	peptidase (mitochondrial processing) beta [Source:HGNC Symbol;Acc:9119]
ENSG00000006757	PNPLA4	no	yes	NA	cilium	no	no	patatin-like phospholipase domain containing 4 [Source:HGNC Symbol;Acc:24887]
ENSG00000131626	PPFIA1	no	yes	NA	centrosome	no	no	protein tyrosine phosphatase, receptor type, f polypeptide (PTPRF), interacting protein (liprin), alpha 1 [Source:HGNC Symbol;Acc:9245]
ENSG00000139220	PPFIA2	no	yes	NA	centrosome	no	no	protein tyrosine phosphatase, receptor type, f polypeptide (PTPRF), interacting protein (liprin), alpha 2 [Source:HGNC Symbol;Acc:9246]
ENSG00000177380	PPFIA3	no	yes	NA	centrosome	no	no	protein tyrosine phosphatase, receptor type, f polypeptide (PTPRF), interacting protein (liprin), alpha 3 [Source:HGNC Symbol;Acc:9247]
ENSG00000143847	PPFIA4	no	yes	NA	centrosome	no	no	protein tyrosine phosphatase, receptor type, f polypeptide (PTPRF), interacting protein (liprin), alpha 4 [Source:HGNC Symbol;Acc:9248]
ENSG00000196262	PPIA	no	yes	NA	NA	no	no	peptidylprolyl isomerase A (cyclophilin A) [Source:HGNC Symbol;Acc:9253]
ENSG00000198161	PPIAL4C	no	yes	NA	NA	no	no	peptidylprolyl isomerase A (cyclophilin A)-like 4C [Source:HGNC Symbol;Acc:33995]
ENSG00000171497	PPID	no	yes	NA	centrosome	no	no	peptidylprolyl isomerase D [Source:HGNC Symbol;Acc:9257]
ENSG00000108179	PPIF	no	yes	NA	NA	no	no	peptidylprolyl isomerase F [Source:HGNC Symbol;Acc:9259]
ENSG00000168781	PPIP5K1	no	yes	NA	centrosome	no	no	diphosphoinositol pentakisphosphate kinase 1 [Source:HGNC Symbol;Acc:29023]
ENSG00000145725	PPIP5K2	no	yes	NA	centrosome	no	no	diphosphoinositol pentakisphosphate kinase 2 [Source:HGNC Symbol;Acc:29035]
ENSG00000138032	PPM1B	no	yes	NA	centrosome	no	no	protein phosphatase, Mg2+/Mn2+ dependent, 1B [Source:HGNC Symbol;Acc:9276]
ENSG00000156475	PPP2R2B	no	yes	NA	NA	no	no	protein phosphatase 2, regulatory subunit B, beta [Source:HGNC Symbol;Acc:9305]
ENSG00000112640	PPP2R5D	no	yes	NA	centrosome	yes	no	protein phosphatase 2, regulatory subunit B', delta [Source:HGNC Symbol;Acc:9312]
ENSG00000154001	PPP2R5E	no	yes	NA	centrosome	no	no	protein phosphatase 2, regulatory subunit B', epsilon isoform [Source:HGNC Symbol;Acc:9313]
ENSG00000138814	PPP3CA	no	yes	NA	centrosome	yes	no	protein phosphatase 3, catalytic subunit, alpha isozyme [Source:HGNC Symbol;Acc:9314]
ENSG00000149923	PPP4C	no	yes	NA	centrosome	yes	no	protein phosphatase 4, catalytic subunit [Source:HGNC Symbol;Acc:9319]
ENSG00000011485	PPP5C	no	yes	NA	centrosome	yes	no	protein phosphatase 5, catalytic subunit [Source:HGNC Symbol;Acc:9322]
ENSG00000117450	PRDX1	no	yes	NA	NA	no	no	peroxiredoxin 1 [Source:HGNC Symbol;Acc:9352]
ENSG00000167815	PRDX2	no	yes	NA	NA	no	no	peroxiredoxin 2 [Source:HGNC Symbol;Acc:9353]
ENSG00000123131	PRDX4	no	yes	NA	centrosome	no	no	peroxiredoxin 4 [Source:HGNC Symbol;Acc:17169]
ENSG00000117592	PRDX6	no	yes	NA	centrosome	no	no	peroxiredoxin 6 [Source:HGNC Symbol;Acc:16753]
ENSG00000165059	PRKACG	no	yes	NA	centrosome	no	no	protein kinase, cAMP-dependent, catalytic, gamma [Source:HGNC Symbol;Acc:9382]
ENSG00000166501	PRKCB	no	yes	NA	centrosome	yes	no	protein kinase C, beta [Source:HGNC Symbol;Acc:9395]
ENSG00000171132	PRKCE	no	yes	NA	centrosome	yes	no	protein kinase C, epsilon [Source:HGNC Symbol;Acc:9401]
ENSG00000027075	PRKCH	no	yes	NA	centrosome	no	no	protein kinase C, eta [Source:HGNC Symbol;Acc:9403]
ENSG00000067606	PRKCZ	no	yes	NA	centrosome	no	no	protein kinase C, zeta [Source:HGNC Symbol;Acc:9412]
ENSG00000185532	PRKG1	no	yes	NA	centrosome	no	no	protein kinase, cGMP-dependent, type I [Source:HGNC Symbol;Acc:9414]
ENSG00000138669	PRKG2	no	yes	NA	centrosome	no	no	protein kinase, cGMP-dependent, type II [Source:HGNC Symbol;Acc:9416]
ENSG00000110107	PRPF19	no	yes	NA	centrosome	yes	no	PRP19/PSO4 pre-mRNA processing factor 19 homolog (S. cerevisiae) [Source:HGNC Symbol;Acc:17896]
ENSG00000147224	PRPS1	no	yes	NA	NA	no	no	phosphoribosyl pyrophosphate synthetase 1 [Source:HGNC Symbol;Acc:9462]
ENSG00000101911	PRPS2	no	yes	NA	NA	no	no	phosphoribosyl pyrophosphate synthetase 2 [Source:HGNC Symbol;Acc:9465]
ENSG00000161542	PRPSAP1	no	yes	NA	centrosome	no	no	phosphoribosyl pyrophosphate synthetase-associated protein 1 [Source:HGNC Symbol;Acc:9466]
ENSG00000204983	PRSS1	no	yes	NA	NA	no	no	protease, serine, 1 (trypsin 1) [Source:HGNC Symbol;Acc:9475]
ENSG00000010438	PRSS3	no	yes	NA	NA	no	no	protease, serine, 3 [Source:HGNC Symbol;Acc:9486]
ENSG00000135069	PSAT1	no	yes	NA	NA	no	no	phosphoserine aminotransferase 1 [Source:HGNC Symbol;Acc:19129]
ENSG00000154611	PSMA8	no	yes	NA	centrosome	yes	no	proteasome (prosome, macropain) subunit, alpha type, 8 [Source:HGNC Symbol;Acc:22985]
ENSG00000240118	PSMB9	no	yes	NA	cilium	no	no	proteasome (prosome, macropain) subunit, beta type, 9 [Source:HGNC Symbol;Acc:9546]
ENSG00000242711	PSMB9	no	yes	NA	cilium	no	no	proteasome (prosome, macropain) subunit, beta type, 9 [Source:HGNC Symbol;Acc:9546]
ENSG00000243067	PSMB9	no	yes	NA	cilium	no	no	proteasome (prosome, macropain) subunit, beta type, 9 [Source:HGNC Symbol;Acc:9546]
ENSG00000100911	PSME2	no	yes	NA	centrosome	no	no	proteasome (prosome, macropain) activator subunit 2 (PA28 beta) [Source:HGNC Symbol;Acc:9569]
ENSG00000121390	PSPC1	no	yes	NA	centrosome	yes	no	paraspeckle component 1 [Source:HGNC Symbol;Acc:20320]
ENSG00000110958	PTGES3	no	yes	NA	centrosome	no	no	prostaglandin E synthase 3 (cytosolic) [Source:HGNC Symbol;Acc:16049]
ENSG00000112245	PTP4A1	no	yes	NA	centrosome	no	no	protein tyrosine phosphatase type IVA, member 1 [Source:HGNC Symbol;Acc:9634]
ENSG00000142949	PTPRF	no	yes	NA	centrosome	no	no	protein tyrosine phosphatase, receptor type, F [Source:HGNC Symbol;Acc:9670]
ENSG00000183010	PYCR1	no	yes	NA	centrosome	no	no	pyrroline-5-carboxylate reductase 1 [Source:HGNC Symbol;Acc:9721]
ENSG00000143811	PYCR2	no	yes	NA	centrosome	no	no	pyrroline-5-carboxylate reductase family, member 2 [Source:HGNC Symbol;Acc:30262]
ENSG00000104524	PYCRL	no	yes	NA	NA	no	no	pyrroline-5-carboxylate reductase-like [Source:HGNC Symbol;Acc:25846]
ENSG00000172053	QARS	no	yes	NA	centrosome	no	no	glutaminyl-tRNA synthetase [Source:HGNC Symbol;Acc:9751]
ENSG00000151552	QDPR	no	yes	NA	NA	no	no	quinoid dihydropteridine reductase [Source:HGNC Symbol;Acc:9752]
ENSG00000130348	QRSL1	no	yes	NA	cilium	no	no	glutaminyl-tRNA synthase (glutamine-hydrolyzing)-like 1 [Source:HGNC Symbol;Acc:21020]
ENSG00000213339	QTRT1	no	yes	NA	cilium	yes	no	queuine tRNA-ribosyltransferase 1 [Source:HGNC Symbol;Acc:23797]
ENSG00000103769	RAB11A	no	yes	NA	NA	no	yes	RAB11A, member RAS oncogene family [Source:HGNC Symbol;Acc:9760]
ENSG00000185236	RAB11B	no	yes	NA	NA	no	no	RAB11B, member RAS oncogene family [Source:HGNC Symbol;Acc:9761]
ENSG00000090565	RAB11FIP3	no	yes	NA	centrosome	no	yes	RAB11 family interacting protein 3 (class II) [Source:HGNC Symbol;Acc:17224]
ENSG00000131242	RAB11FIP4	no	yes	NA	centrosome	no	no	RAB11 family interacting protein 4 (class II) [Source:HGNC Symbol;Acc:30267]
ENSG00000138069	RAB1A	no	yes	NA	NA	no	no	RAB1A, member RAS oncogene family [Source:HGNC Symbol;Acc:9758]
ENSG00000174903	RAB1B	no	yes	NA	NA	no	no	RAB1B, member RAS oncogene family [Source:HGNC Symbol;Acc:18370]
ENSG00000132698	RAB25	no	yes	NA	NA	no	no	RAB25, member RAS oncogene family [Source:HGNC Symbol;Acc:18238]
ENSG00000069974	RAB27A	no	yes	NA	cilium	no	no	RAB27A, member RAS oncogene family [Source:HGNC Symbol;Acc:9766]
ENSG00000104388	RAB2A	no	yes	NA	centrosome	no	no	RAB2A, member RAS oncogene family [Source:HGNC Symbol;Acc:9763]
ENSG00000118508	RAB32	no	yes	NA	NA	no	no	RAB32, member RAS oncogene family [Source:HGNC Symbol;Acc:9772]
ENSG00000105649	RAB3A	no	yes	NA	NA	no	no	RAB3A, member RAS oncogene family [Source:HGNC Symbol;Acc:9777]
ENSG00000169213	RAB3B	no	yes	NA	NA	no	no	RAB3B, member RAS oncogene family [Source:HGNC Symbol;Acc:9778]
ENSG00000144566	RAB5A	no	yes	NA	centrosome	no	no	RAB5A, member RAS oncogene family [Source:HGNC Symbol;Acc:9783]
ENSG00000111540	RAB5B	no	yes	NA	centrosome	no	no	RAB5B, member RAS oncogene family [Source:HGNC Symbol;Acc:9784]
ENSG00000108774	RAB5C	no	yes	NA	centrosome	no	no	RAB5C, member RAS oncogene family [Source:HGNC Symbol;Acc:9785]
ENSG00000175582	RAB6A	no	yes	NA	centrosome	yes	no	RAB6A, member RAS oncogene family [Source:HGNC Symbol;Acc:9786]
ENSG00000075785	RAB7A	no	yes	NA	centrosome	no	no	RAB7A, member RAS oncogene family [Source:HGNC Symbol;Acc:9788]
ENSG00000161800	RACGAP1	no	yes	NA	cilium	yes	no	Rac GTPase activating protein 1 [Source:HGNC Symbol;Acc:9804]
ENSG00000101146	RAE1	no	yes	NA	NA	yes	no	RAE1 RNA export 1 homolog (S. pombe) [Source:HGNC Symbol;Acc:9828]
ENSG00000006451	RALA	no	yes	NA	NA	no	no	v-ral simian leukemia viral oncogene homolog A (ras related) [Source:HGNC Symbol;Acc:9839]
ENSG00000144118	RALB	no	yes	NA	NA	no	no	v-ral simian leukemia viral oncogene homolog B (ras related; GTP binding protein) [Source:HGNC Symbol;Acc:9840]
ENSG00000099901	RANBP1	no	yes	NA	centrosome	no	yes	RAN binding protein 1 [Source:HGNC Symbol;Acc:9847]
ENSG00000141084	RANBP10	no	yes	NA	cilium	yes	no	RAN binding protein 10 [Source:HGNC Symbol;Acc:29285]
ENSG00000116473	RAP1A	no	yes	NA	centrosome	no	no	RAP1A, member of RAS oncogene family [Source:HGNC Symbol;Acc:9855]
ENSG00000125249	RAP2A	no	yes	NA	NA	no	no	RAP2A, member of RAS oncogene family [Source:HGNC Symbol;Acc:9861]
ENSG00000181467	RAP2B	no	yes	NA	centrosome	no	no	RAP2B, member of RAS oncogene family [Source:HGNC Symbol;Acc:9862]
ENSG00000109756	RAPGEF2	no	yes	NA	centrosome	no	no	Rap guanine nucleotide exchange factor (GEF) 2 [Source:HGNC Symbol;Acc:16854]
ENSG00000158987	RAPGEF6	no	yes	NA	centrosome	no	no	Rap guanine nucleotide exchange factor (GEF) 6 [Source:HGNC Symbol;Acc:20655]
ENSG00000108551	RASD1	no	yes	NA	NA	yes	no	RAS, dexamethasone-induced 1 [Source:HGNC Symbol;Acc:15828]
ENSG00000131051	RBM39	no	yes	NA	centrosome	yes	no	RNA binding motif protein 39 [Source:HGNC Symbol;Acc:15923]
ENSG00000109047	RCVRN	no	yes	NA	centrosome	no	no	recoverin [Source:HGNC Symbol;Acc:9937]
ENSG00000121039	RDH10	no	yes	NA	cilium	no	no	retinol dehydrogenase 10 (all-trans) [Source:HGNC Symbol;Acc:19975]
ENSG00000072042	RDH11	no	yes	NA	centrosome	no	no	retinol dehydrogenase 11 (all-trans/9-cis/11-cis) [Source:HGNC Symbol;Acc:17964]
ENSG00000080511	RDH8	no	yes	NA	centrosome	no	no	retinol dehydrogenase 8 (all-trans) [Source:HGNC Symbol;Acc:14423]
ENSG00000214022	REPIN1	no	yes	NA	cilium	yes	no	replication initiator 1 [Source:HGNC Symbol;Acc:17922]
ENSG00000163918	RFC4	no	yes	NA	cilium	yes	no	replication factor C (activator 1) 4, 37kDa [Source:HGNC Symbol;Acc:9972]
ENSG00000143344	RGL1	no	yes	NA	cilium	no	no	ral guanine nucleotide dissociation stimulator-like 1 [Source:HGNC Symbol;Acc:30281]
ENSG00000090104	RGS1	no	yes	NA	cilium	no	no	regulator of G-protein signaling 1 [Source:HGNC Symbol;Acc:9991]
ENSG00000091844	RGS17	no	yes	NA	cilium	yes	no	regulator of G-protein signaling 17 [Source:HGNC Symbol;Acc:14088]
ENSG00000147509	RGS20	no	yes	NA	cilium	yes	no	regulator of G-protein signaling 20 [Source:HGNC Symbol;Acc:14600]
ENSG00000138835	RGS3	no	yes	NA	cilium	yes	no	regulator of G-protein signaling 3 [Source:HGNC Symbol;Acc:9999]
ENSG00000117152	RGS4	no	yes	NA	cilium	no	no	regulator of G-protein signaling 4 [Source:HGNC Symbol;Acc:10000]
ENSG00000143248	RGS5	no	yes	NA	cilium	no	no	regulator of G-protein signaling 5 [Source:HGNC Symbol;Acc:10001]
ENSG00000182732	RGS6	no	yes	NA	centrosome	no	no	regulator of G-protein signaling 6 [Source:HGNC Symbol;Acc:10002]
ENSG00000108370	RGS9	no	yes	NA	centrosome	no	no	regulator of G-protein signaling 9 [Source:HGNC Symbol;Acc:10004]
ENSG00000106615	RHEB	no	yes	NA	NA	no	no	Ras homolog enriched in brain [Source:HGNC Symbol;Acc:10011]
ENSG00000119729	RHOQ	no	yes	NA	NA	no	no	ras homolog family member Q [Source:HGNC Symbol;Acc:17736]
ENSG00000164327	RICTOR	no	yes	NA	centrosome	no	no	RPTOR independent companion of MTOR, complex 2 [Source:HGNC Symbol;Acc:28611]
ENSG00000132669	RIN2	no	yes	NA	cilium	no	no	Ras and Rab interactor 2 [Source:HGNC Symbol;Acc:18750]
ENSG00000143622	RIT1	no	yes	NA	NA	no	no	Ras-like without CAAX 1 [Source:HGNC Symbol;Acc:10023]
ENSG00000152214	RIT2	no	yes	NA	NA	no	no	Ras-like without CAAX 2 [Source:HGNC Symbol;Acc:10017]
ENSG00000108830	RND2	no	yes	NA	centrosome	no	no	Rho family GTPase 2 [Source:HGNC Symbol;Acc:18315]
ENSG00000034677	RNF19A	no	yes	NA	centrosome	no	no	ring finger protein 19A, E3 ubiquitin protein ligase [Source:HGNC Symbol;Acc:13432]
ENSG00000206500	RNF39	no	yes	NA	cilium	no	no	ring finger protein 39 [Source:HGNC Symbol;Acc:18064]
ENSG00000156313	RPGR	300029	yes	NA	centrosome	no	yes	retinitis pigmentosa GTPase regulator [Source:HGNC Symbol;Acc:10295]
ENSG00000092200	RPGRIP1	613826	yes	NA	centrosome	no	yes	retinitis pigmentosa GTPase regulator interacting protein 1 [Source:HGNC Symbol;Acc:13436]
ENSG00000089169	RPH3A	no	yes	NA	centrosome	no	no	rabphilin 3A homolog (mouse) [Source:HGNC Symbol;Acc:17056]
ENSG00000147403	RPL10	no	yes	NA	NA	no	no	ribosomal protein L10 [Source:HGNC Symbol;Acc:10298]
ENSG00000165496	RPL10L	no	yes	NA	NA	no	no	ribosomal protein L10-like [Source:HGNC Symbol;Acc:17976]
ENSG00000188846	RPL14	no	yes	NA	NA	no	no	ribosomal protein L14 [Source:HGNC Symbol;Acc:10305]
ENSG00000215472	RPL17	no	yes	NA	NA	no	no	RPL17-C18orf32 readthrough [Source:HGNC Symbol;Acc:44661]
ENSG00000198242	RPL23A	no	yes	NA	cilium	no	no	ribosomal protein L23a [Source:HGNC Symbol;Acc:10317]
ENSG00000161970	RPL26	no	yes	NA	cilium	no	no	ribosomal protein L26 [Source:HGNC Symbol;Acc:10327]
ENSG00000037241	RPL26L1	no	yes	NA	cilium	no	no	ribosomal protein L26-like 1 [Source:HGNC Symbol;Acc:17050]
ENSG00000142534	RPS11	no	yes	NA	NA	no	no	ribosomal protein S11 [Source:HGNC Symbol;Acc:10384]
ENSG00000182774	RPS17L	no	yes	NA	cilium	no	no	ribosomal protein S17-like [Source:HGNC Symbol;Acc:40029]
ENSG00000096150	RPS18	no	yes	NA	NA	no	no	ribosomal protein S18 [Source:HGNC Symbol;Acc:10401]
ENSG00000223367	RPS18	no	yes	NA	NA	no	no	ribosomal protein S18 [Source:HGNC Symbol;Acc:10401]
ENSG00000231500	RPS18	no	yes	NA	NA	no	no	ribosomal protein S18 [Source:HGNC Symbol;Acc:10401]
ENSG00000235650	RPS18	no	yes	NA	NA	no	no	ribosomal protein S18 [Source:HGNC Symbol;Acc:10401]
ENSG00000140988	RPS2	no	yes	NA	NA	no	no	ribosomal protein S2 [Source:HGNC Symbol;Acc:10404]
ENSG00000186008	RPS4XP21	no	yes	NA	NA	no	no	ribosomal protein S4X pseudogene 21 [Source:HGNC Symbol;Acc:36228]
ENSG00000129824	RPS4Y1	no	yes	NA	NA	no	no	ribosomal protein S4, Y-linked 1 [Source:HGNC Symbol;Acc:10425]
ENSG00000157828	RPS4Y2	no	yes	NA	NA	no	no	ribosomal protein S4, Y-linked 2 [Source:HGNC Symbol;Acc:18501]
ENSG00000162302	RPS6KA4	no	yes	NA	centrosome	yes	no	ribosomal protein S6 kinase, 90kDa, polypeptide 4 [Source:HGNC Symbol;Acc:10433]
ENSG00000166592	RRAD	no	yes	NA	NA	no	no	Ras-related associated with diabetes [Source:HGNC Symbol;Acc:10446]
ENSG00000126458	RRAS	no	yes	NA	NA	no	no	related RAS viral (r-ras) oncogene homolog [Source:HGNC Symbol;Acc:10447]
ENSG00000133318	RTN3	no	yes	NA	centrosome	no	no	reticulon 3 [Source:HGNC Symbol;Acc:10469]
ENSG00000115310	RTN4	no	yes	NA	centrosome	no	no	reticulon 4 [Source:HGNC Symbol;Acc:14085]
ENSG00000196218	RYR1	no	yes	NA	cilium	no	no	ryanodine receptor 1 (skeletal) [Source:HGNC Symbol;Acc:10483]
ENSG00000198626	RYR2	no	yes	NA	centrosome	no	no	ryanodine receptor 2 (cardiac) [Source:HGNC Symbol;Acc:10484]
ENSG00000198838	RYR3	no	yes	NA	cilium	no	no	ryanodine receptor 3 [Source:HGNC Symbol;Acc:10485]
ENSG00000211456	SACM1L	no	yes	NA	NA	no	no	SAC1 suppressor of actin mutations 1-like (yeast) [Source:HGNC Symbol;Acc:17059]
ENSG00000031698	SARS	no	yes	NA	centrosome	no	no	seryl-tRNA synthetase [Source:HGNC Symbol;Acc:10537]
ENSG00000092108	SCFD1	no	yes	NA	centrosome	no	no	sec1 family domain containing 1 [Source:HGNC Symbol;Acc:20726]
ENSG00000142186	SCYL1	no	yes	NA	centrosome	yes	no	SCY1-like 1 (S. cerevisiae) [Source:HGNC Symbol;Acc:14372]
ENSG00000117118	SDHB	no	yes	NA	NA	no	no	succinate dehydrogenase complex, subunit B, iron sulfur (Ip) [Source:HGNC Symbol;Acc:10681]
ENSG00000058262	SEC61A1	no	yes	NA	centrosome	no	no	Sec61 alpha 1 subunit (S. cerevisiae) [Source:HGNC Symbol;Acc:18276]
ENSG00000065665	SEC61A2	no	yes	NA	centrosome	no	no	Sec61 alpha 2 subunit (S. cerevisiae) [Source:HGNC Symbol;Acc:17702]
ENSG00000008952	SEC62	no	yes	NA	centrosome	no	no	SEC62 homolog (S. cerevisiae) [Source:HGNC Symbol;Acc:11846]
ENSG00000025796	SEC63	no	yes	NA	centrosome	no	no	SEC63 homolog (S. cerevisiae) [Source:HGNC Symbol;Acc:21082]
ENSG00000007908	SELE	no	yes	NA	cilium	no	no	selectin E [Source:HGNC Symbol;Acc:10718]
ENSG00000143416	SELENBP1	no	yes	NA	centrosome	yes	no	selenium binding protein 1 [Source:HGNC Symbol;Acc:10719]
ENSG00000180096	SEPT1	no	yes	NA	NA	no	no	septin 1 [Source:HGNC Symbol;Acc:2879]
ENSG00000154997	SEPT14	no	yes	NA	cilium	no	no	septin 14 [Source:HGNC Symbol;Acc:33280]
ENSG00000108387	SEPT4	no	yes	NA	centrosome	yes	no	septin 4 [Source:HGNC Symbol;Acc:9165]
ENSG00000184702	SEPT5	no	yes	NA	centrosome	no	no	septin 5 [Source:HGNC Symbol;Acc:9164]
ENSG00000164402	SEPT8	no	yes	NA	centrosome	no	no	septin 8 [Source:HGNC Symbol;Acc:16511]
ENSG00000142864	SERBP1	no	yes	NA	NA	yes	no	SERPINE1 mRNA binding protein 1 [Source:HGNC Symbol;Acc:17860]
ENSG00000197632	SERPINB2	no	yes	NA	centrosome	no	no	serpin peptidase inhibitor, clade B (ovalbumin), member 2 [Source:HGNC Symbol;Acc:8584]
ENSG00000057149	SERPINB3	no	yes	NA	centrosome	no	no	serpin peptidase inhibitor, clade B (ovalbumin), member 3 [Source:HGNC Symbol;Acc:10569]
ENSG00000206073	SERPINB4	no	yes	NA	centrosome	no	no	serpin peptidase inhibitor, clade B (ovalbumin), member 4 [Source:HGNC Symbol;Acc:10570]
ENSG00000117601	SERPINC1	no	yes	NA	centrosome	no	no	serpin peptidase inhibitor, clade C (antithrombin), member 1 [Source:HGNC Symbol;Acc:775]
ENSG00000175793	SFN	no	yes	NA	NA	yes	no	stratifin [Source:HGNC Symbol;Acc:10773]
ENSG00000116560	SFPQ	no	yes	NA	NA	yes	no	splicing factor proline/glutamine-rich [Source:HGNC Symbol;Acc:10774]
ENSG00000118515	SGK1	no	yes	NA	NA	yes	no	serum/glucocorticoid regulated kinase 1 [Source:HGNC Symbol;Acc:10810]
ENSG00000104205	SGK3	no	yes	NA	centrosome	no	no	serum/glucocorticoid regulated kinase family, member 3 [Source:HGNC Symbol;Acc:10812]
ENSG00000166224	SGPL1	no	yes	NA	centrosome	no	no	sphingosine-1-phosphate lyase 1 [Source:HGNC Symbol;Acc:10817]
ENSG00000129946	SHC2	no	yes	NA	cilium	no	no	SHC (Src homology 2 domain containing) transforming protein 2 [Source:HGNC Symbol;Acc:29869]
ENSG00000185634	SHC4	no	yes	NA	cilium	no	no	SHC (Src homology 2 domain containing) family, member 4 [Source:HGNC Symbol;Acc:16743]
ENSG00000176974	SHMT1	no	yes	NA	NA	no	no	serine hydroxymethyltransferase 1 (soluble) [Source:HGNC Symbol;Acc:10850]
ENSG00000182199	SHMT2	no	yes	NA	NA	no	no	serine hydroxymethyltransferase 2 (mitochondrial) [Source:HGNC Symbol;Acc:10852]
ENSG00000039123	SKIV2L2	no	yes	NA	NA	yes	no	superkiller viralicidic activity 2-like 2 (S. cerevisiae) [Source:HGNC Symbol;Acc:18734]
ENSG00000101082	SLA2	no	yes	NA	centrosome	no	no	Src-like-adaptor 2 [Source:HGNC Symbol;Acc:17329]
ENSG00000064651	SLC12A2	no	yes	NA	centrosome	no	no	solute carrier family 12 (sodium/potassium/chloride transporters), member 2 [Source:HGNC Symbol;Acc:10911]
ENSG00000104888	SLC17A7	no	yes	NA	cilium	no	no	solute carrier family 17 (sodium-dependent inorganic phosphate cotransporter), member 7 [Source:HGNC Symbol;Acc:16704]
ENSG00000183048	SLC25A10	no	yes	NA	NA	no	no	solute carrier family 25 (mitochondrial carrier; dicarboxylate transporter), member 10 [Source:HGNC Symbol;Acc:10980]
ENSG00000108528	SLC25A11	no	yes	NA	NA	no	no	solute carrier family 25 (mitochondrial carrier; oxoglutarate carrier), member 11 [Source:HGNC Symbol;Acc:10981]
ENSG00000075415	SLC25A3	no	yes	NA	NA	no	no	solute carrier family 25 (mitochondrial carrier; phosphate carrier), member 3 [Source:HGNC Symbol;Acc:10989]
ENSG00000140284	SLC27A2	no	yes	NA	centrosome	no	no	solute carrier family 27 (fatty acid transporter), member 2 [Source:HGNC Symbol;Acc:10996]
ENSG00000168003	SLC3A2	no	yes	NA	centrosome	no	no	solute carrier family 3 (activators of dibasic and neutral amino acid transport), member 2 [Source:HGNC Symbol;Acc:11026]
ENSG00000232180	SLC44A4	no	yes	NA	cilium	no	no	solute carrier family 44, member 4 [Source:HGNC Symbol;Acc:13941]
ENSG00000235336	SLC44A4	no	yes	NA	cilium	no	no	solute carrier family 44, member 4 [Source:HGNC Symbol;Acc:13941]
ENSG00000004939	SLC4A1	no	yes	NA	centrosome	no	no	solute carrier family 4, anion exchanger, member 1 (erythrocyte membrane protein band 3, Diego blood group) [Source:HGNC Symbol;Acc:11027]
ENSG00000050438	SLC4A8	no	yes	NA	centrosome	no	no	solute carrier family 4, sodium bicarbonate cotransporter, member 8 [Source:HGNC Symbol;Acc:11034]
ENSG00000196517	SLC6A9	no	yes	NA	centrosome	no	no	solute carrier family 6 (neurotransmitter transporter, glycine), member 9 [Source:HGNC Symbol;Acc:11056]
ENSG00000092068	SLC7A8	no	yes	NA	centrosome	no	no	solute carrier family 7 (amino acid transporter light chain, L system), member 8 [Source:HGNC Symbol;Acc:11066]
ENSG00000109062	SLC9A3R1	no	yes	NA	centrosome	no	no	solute carrier family 9, subfamily A (NHE3, cation proton antiporter 3), member 3 regulator 1 [Source:HGNC Symbol;Acc:11075]
ENSG00000065613	SLK	no	yes	NA	centrosome	no	no	STE20-like kinase [Source:HGNC Symbol;Acc:11088]
ENSG00000120693	SMAD9	no	yes	NA	cilium	yes	no	SMAD family member 9 [Source:HGNC Symbol;Acc:6774]
ENSG00000108055	SMC3	no	yes	NA	centrosome	yes	no	structural maintenance of chromosomes 3 [Source:HGNC Symbol;Acc:2468]
ENSG00000138041	SMEK2	no	yes	NA	cilium	yes	no	SMEK homolog 2, suppressor of mek1 (Dictyostelium) [Source:HGNC Symbol;Acc:29267]
ENSG00000157106	SMG1	no	yes	NA	centrosome	yes	no	smg-1 homolog, phosphatidylinositol 3-kinase-related kinase (C. elegans) [Source:HGNC Symbol;Acc:30045]
ENSG00000092531	SNAP23	no	yes	NA	centrosome	no	no	synaptosomal-associated protein, 23kDa [Source:HGNC Symbol;Acc:11131]
ENSG00000099940	SNAP29	no	yes	NA	cilium	no	no	synaptosomal-associated protein, 29kDa [Source:HGNC Symbol;Acc:11133]
ENSG00000197157	SND1	no	yes	NA	NA	yes	no	staphylococcal nuclease and tudor domain containing 1 [Source:HGNC Symbol;Acc:30646]
ENSG00000028528	SNX1	no	yes	NA	NA	no	no	sorting nexin 1 [Source:HGNC Symbol;Acc:11172]
ENSG00000205302	SNX2	no	yes	NA	NA	no	no	sorting nexin 2 [Source:HGNC Symbol;Acc:11173]
ENSG00000142168	SOD1	no	yes	NA	centrosome	no	no	superoxide dismutase 1, soluble [Source:HGNC Symbol;Acc:11179]
ENSG00000196220	SRGAP3	no	yes	NA	centrosome	no	no	SLIT-ROBO Rho GTPase activating protein 3 [Source:HGNC Symbol;Acc:19744]
ENSG00000096063	SRPK1	no	yes	NA	centrosome	yes	no	SRSF protein kinase 1 [Source:HGNC Symbol;Acc:11305]
ENSG00000149136	SSRP1	no	yes	NA	centrosome	yes	no	structure specific recognition protein 1 [Source:HGNC Symbol;Acc:11327]
ENSG00000100380	ST13	no	yes	NA	centrosome	no	no	suppression of tumorigenicity 13 (colon carcinoma) (Hsp70 interacting protein) [Source:HGNC Symbol;Acc:11343]
ENSG00000168610	STAT3	no	yes	NA	centrosome	yes	no	signal transducer and activator of transcription 3 (acute-phase response factor) [Source:HGNC Symbol;Acc:11364]
ENSG00000166888	STAT6	no	yes	NA	centrosome	yes	no	signal transducer and activator of transcription 6, interleukin-4 induced [Source:HGNC Symbol;Acc:11368]
ENSG00000168439	STIP1	no	yes	NA	centrosome	yes	no	stress-induced-phosphoprotein 1 [Source:HGNC Symbol;Acc:11387]
ENSG00000118046	STK11	no	yes	NA	centrosome	yes	no	serine/threonine kinase 11 [Source:HGNC Symbol;Acc:11389]
ENSG00000198648	STK39	no	yes	NA	centrosome	yes	no	serine threonine kinase 39 [Source:HGNC Symbol;Acc:17717]
ENSG00000165283	STOML2	no	yes	NA	NA	no	no	stomatin (EPB72)-like 2 [Source:HGNC Symbol;Acc:14559]
ENSG00000117758	STX12	no	yes	NA	centrosome	no	no	syntaxin 12 [Source:HGNC Symbol;Acc:11430]
ENSG00000166900	STX3	no	yes	NA	centrosome	no	yes	syntaxin 3 [Source:HGNC Symbol;Acc:11438]
ENSG00000103496	STX4	no	yes	NA	centrosome	no	no	syntaxin 4 [Source:HGNC Symbol;Acc:11439]
ENSG00000079950	STX7	no	yes	NA	centrosome	no	no	syntaxin 7 [Source:HGNC Symbol;Acc:11442]
ENSG00000170310	STX8	no	yes	NA	centrosome	no	no	syntaxin 8 [Source:HGNC Symbol;Acc:11443]
ENSG00000136854	STXBP1	no	yes	NA	centrosome	no	no	syntaxin binding protein 1 [Source:HGNC Symbol;Acc:11444]
ENSG00000164506	STXBP5	no	yes	NA	centrosome	no	no	syntaxin binding protein 5 (tomosyn) [Source:HGNC Symbol;Acc:19665]
ENSG00000163541	SUCLG1	no	yes	NA	cilium	no	no	succinate-CoA ligase, alpha subunit [Source:HGNC Symbol;Acc:11449]
ENSG00000109193	SULT1E1	no	yes	NA	cilium	no	no	sulfotransferase family 1E, estrogen-preferring, member 1 [Source:HGNC Symbol;Acc:11377]
ENSG00000105398	SULT2A1	no	yes	NA	cilium	no	no	sulfotransferase family, cytosolic, 2A, dehydroepiandrosterone (DHEA)-preferring, member 1 [Source:HGNC Symbol;Acc:11458]
ENSG00000088002	SULT2B1	no	yes	NA	cilium	yes	no	sulfotransferase family, cytosolic, 2B, member 1 [Source:HGNC Symbol;Acc:11459]
ENSG00000188612	SUMO2	no	yes	NA	NA	yes	no	SMT3 suppressor of mif two 3 homolog 2 (S. cerevisiae) [Source:HGNC Symbol;Acc:11125]
ENSG00000177688	SUMO4	no	yes	NA	NA	no	no	SMT3 suppressor of mif two 3 homolog 4 (S. cerevisiae) [Source:HGNC Symbol;Acc:21181]
ENSG00000159164	SV2A	no	yes	NA	centrosome	no	no	synaptic vesicle glycoprotein 2A [Source:HGNC Symbol;Acc:20566]
ENSG00000135316	SYNCRIP	no	yes	NA	NA	yes	no	synaptotagmin binding, cytoplasmic RNA interacting protein [Source:HGNC Symbol;Acc:16918]
ENSG00000159082	SYNJ1	no	yes	NA	centrosome	no	no	synaptojanin 1 [Source:HGNC Symbol;Acc:11503]
ENSG00000102003	SYP	no	yes	NA	centrosome	no	no	synaptophysin [Source:HGNC Symbol;Acc:11506]
ENSG00000136463	TACO1	no	yes	NA	centrosome	no	no	translational activator of mitochondrially encoded cytochrome c oxidase I [Source:HGNC Symbol;Acc:24316]
ENSG00000120948	TARDBP	no	yes	NA	centrosome	yes	no	TAR DNA binding protein [Source:HGNC Symbol;Acc:11571]
ENSG00000113407	TARS	no	yes	NA	NA	no	no	threonyl-tRNA synthetase [Source:HGNC Symbol;Acc:11572]
ENSG00000171530	TBCA	no	yes	NA	cilium	no	no	tubulin folding cofactor A [Source:HGNC Symbol;Acc:11579]
ENSG00000059377	TBXAS1	no	yes	NA	cilium	no	no	thromboxane A synthase 1 (platelet) [Source:HGNC Symbol;Acc:11609]
ENSG00000099797	TECR	no	yes	NA	NA	no	no	trans-2,3-enoyl-CoA reductase [Source:HGNC Symbol;Acc:4551]
ENSG00000088992	TESC	no	yes	NA	centrosome	no	no	tescalcin [Source:HGNC Symbol;Acc:26065]
ENSG00000091513	TF	no	yes	NA	centrosome	no	no	transferrin [Source:HGNC Symbol;Acc:11740]
ENSG00000180176	TH	no	yes	NA	cilium	no	no	tyrosine hydroxylase [Source:HGNC Symbol;Acc:11782]
ENSG00000154096	THY1	no	yes	NA	centrosome	no	no	Thy-1 cell surface antigen [Source:HGNC Symbol;Acc:11801]
ENSG00000174125	TLR1	no	yes	NA	cilium	no	no	toll-like receptor 1 [Source:HGNC Symbol;Acc:11847]
ENSG00000137462	TLR2	no	yes	NA	cilium	no	no	toll-like receptor 2 [Source:HGNC Symbol;Acc:11848]
ENSG00000086598	TMED2	no	yes	NA	centrosome	no	no	transmembrane emp24 domain trafficking protein 2 [Source:HGNC Symbol;Acc:16996]
ENSG00000124208	TMEM189-UBE2V1	no	yes	NA	centrosome	yes	no	TMEM189-UBE2V1 readthrough [Source:HGNC Symbol;Acc:33521]
ENSG00000126106	TMEM53	no	yes	NA	cilium	no	no	transmembrane protein 53 [Source:HGNC Symbol;Acc:26186]
ENSG00000139921	TMX1	no	yes	NA	centrosome	no	no	thioredoxin-related transmembrane protein 1 [Source:HGNC Symbol;Acc:15487]
ENSG00000154310	TNIK	no	yes	NA	centrosome	yes	no	TRAF2 and NCK interacting kinase [Source:HGNC Symbol;Acc:30765]
ENSG00000061938	TNK2	no	yes	NA	centrosome	yes	no	tyrosine kinase, non-receptor, 2 [Source:HGNC Symbol;Acc:19297]
ENSG00000114854	TNNC1	no	yes	NA	NA	no	no	troponin C type 1 (slow) [Source:HGNC Symbol;Acc:11943]
ENSG00000077097	TOP2B	no	yes	NA	cilium	yes	no	topoisomerase (DNA) II beta 180kDa [Source:HGNC Symbol;Acc:11990]
ENSG00000197579	TOPORS	609923	yes	NA	NA	yes	yes	topoisomerase I binding, arginine/serine-rich, E3 ubiquitin protein ligase [Source:HGNC Symbol;Acc:21653]
ENSG00000129167	TPH1	no	yes	NA	cilium	no	no	tryptophan hydroxylase 1 [Source:HGNC Symbol;Acc:12008]
ENSG00000139287	TPH2	no	yes	NA	cilium	no	no	tryptophan hydroxylase 2 [Source:HGNC Symbol;Acc:20692]
ENSG00000054116	TRAPPC3	no	yes	NA	centrosome	no	yes	trafficking protein particle complex 3 [Source:HGNC Symbol;Acc:19942]
ENSG00000196655	TRAPPC4	no	yes	NA	centrosome	no	no	trafficking protein particle complex 4 [Source:HGNC Symbol;Acc:19943]
ENSG00000173334	TRIB1	no	yes	NA	centrosome	no	no	tribbles homolog 1 (Drosophila) [Source:HGNC Symbol;Acc:16891]
ENSG00000235905	TRIM15	no	yes	NA	cilium	no	no	tripartite motif containing 15 [Source:HGNC Symbol;Acc:16284]
ENSG00000231641	TRIM26	no	yes	NA	cilium	no	no	tripartite motif containing 26 [Source:HGNC Symbol;Acc:12962]
ENSG00000130726	TRIM28	no	yes	NA	NA	yes	no	tripartite motif containing 28 [Source:HGNC Symbol;Acc:16384]
ENSG00000119401	TRIM32	209900	yes	NA	NA	no	yes	tripartite motif containing 32 [Source:HGNC Symbol;Acc:16380]
ENSG00000232839	TRIM39	no	yes	NA	cilium	no	no	tripartite motif containing 39 [Source:HGNC Symbol;Acc:10065]
ENSG00000038382	TRIO	no	yes	NA	centrosome	no	no	trio Rho guanine nucleotide exchange factor [Source:HGNC Symbol;Acc:12303]
ENSG00000074319	TSG101	no	yes	NA	centrosome	yes	no	tumor susceptibility gene 101 [Source:HGNC Symbol;Acc:15971]
ENSG00000128311	TST	no	yes	NA	centrosome	no	no	thiosulfate sulfurtransferase (rhodanese) [Source:HGNC Symbol;Acc:12388]
ENSG00000104412	TTC35	no	yes	NA	centrosome	yes	no	ER membrane protein complex subunit 2 [Source:HGNC Symbol;Acc:28963]
ENSG00000116830	TTF2	no	yes	NA	NA	yes	no	transcription termination factor, RNA polymerase II [Source:HGNC Symbol;Acc:12398]
ENSG00000123416	TUBA1B	no	yes	NA	centrosome	no	no	tubulin, alpha 1b [Source:HGNC Symbol;Acc:18809]
ENSG00000167553	TUBA1C	no	yes	NA	centrosome	no	yes	tubulin, alpha 1c [Source:HGNC Symbol;Acc:20768]
ENSG00000232421	TUBB	no	yes	NA	NA	no	no	tubulin, beta class I [Source:HGNC Symbol;Acc:20778]
ENSG00000232575	TUBB	no	yes	NA	NA	no	no	tubulin, beta class I [Source:HGNC Symbol;Acc:20778]
ENSG00000101162	TUBB1	no	yes	NA	NA	no	no	tubulin, beta 1 class VI [Source:HGNC Symbol;Acc:16257]
ENSG00000137267	TUBB2A	no	yes	NA	NA	no	yes	tubulin, beta 2A class IIa [Source:HGNC Symbol;Acc:12412]
ENSG00000137285	TUBB2B	no	yes	NA	NA	no	yes	tubulin, beta 2B class IIb [Source:HGNC Symbol;Acc:30829]
ENSG00000104833	TUBB4A	no	yes	NA	centrosome	no	no	tubulin, beta 4A class IVa [Source:HGNC Symbol;Acc:20774]
ENSG00000176014	TUBB6	no	yes	NA	NA	no	no	tubulin, beta 6 class V [Source:HGNC Symbol;Acc:20776]
ENSG00000173876	TUBB8	no	yes	NA	NA	no	no	tubulin, beta 8
ENSG00000131462	TUBG1	no	yes	NA	centrosome	no	no	tubulin, gamma 1 [Source:HGNC Symbol;Acc:12417]
ENSG00000178952	TUFM	no	yes	NA	cilium	no	no	Tu translation elongation factor, mitochondrial [Source:HGNC Symbol;Acc:12420]
ENSG00000104723	TUSC3	no	yes	NA	centrosome	no	no	tumor suppressor candidate 3 [Source:HGNC Symbol;Acc:30242]
ENSG00000149016	TUT1	no	yes	NA	NA	yes	no	terminal uridylyl transferase 1, U6 snRNA-specific [Source:HGNC Symbol;Acc:26184]
ENSG00000074966	TXK	no	yes	NA	cilium	yes	no	TXK tyrosine kinase [Source:HGNC Symbol;Acc:12434]
ENSG00000136810	TXN	no	yes	NA	centrosome	yes	no	thioredoxin [Source:HGNC Symbol;Acc:12435]
ENSG00000115514	TXNDC9	no	yes	NA	centrosome	no	no	thioredoxin domain containing 9 [Source:HGNC Symbol;Acc:24110]
ENSG00000117289	TXNIP	no	yes	NA	NA	no	no	thioredoxin interacting protein [Source:HGNC Symbol;Acc:16952]
ENSG00000091164	TXNL1	no	yes	NA	cilium	no	no	thioredoxin-like 1 [Source:HGNC Symbol;Acc:12436]
ENSG00000130985	UBA1	no	yes	NA	centrosome	no	no	ubiquitin-like modifier activating enzyme 1 [Source:HGNC Symbol;Acc:12469]
ENSG00000182179	UBA7	no	yes	NA	centrosome	no	no	ubiquitin-like modifier activating enzyme 7 [Source:HGNC Symbol;Acc:12471]
ENSG00000072401	UBE2D1	no	yes	NA	centrosome	no	no	ubiquitin-conjugating enzyme E2D 1 [Source:HGNC Symbol;Acc:12474]
ENSG00000109332	UBE2D3	no	yes	NA	centrosome	no	no	ubiquitin-conjugating enzyme E2D 3 [Source:HGNC Symbol;Acc:12476]
ENSG00000103275	UBE2I	no	yes	NA	centrosome	yes	no	ubiquitin-conjugating enzyme E2I [Source:HGNC Symbol;Acc:12485]
ENSG00000078140	UBE2K	no	yes	NA	centrosome	no	no	ubiquitin-conjugating enzyme E2K [Source:HGNC Symbol;Acc:4914]
ENSG00000156587	UBE2L6	no	yes	NA	centrosome	no	no	ubiquitin-conjugating enzyme E2L 6 [Source:HGNC Symbol;Acc:12490]
ENSG00000130725	UBE2M	no	yes	NA	centrosome	no	no	ubiquitin-conjugating enzyme E2M [Source:HGNC Symbol;Acc:12491]
ENSG00000177889	UBE2N	no	yes	NA	centrosome	yes	no	ubiquitin-conjugating enzyme E2N [Source:HGNC Symbol;Acc:12492]
ENSG00000077152	UBE2T	no	yes	NA	centrosome	yes	no	ubiquitin-conjugating enzyme E2T (putative) [Source:HGNC Symbol;Acc:25009]
ENSG00000244687	UBE2V1	no	yes	NA	centrosome	no	no	ubiquitin-conjugating enzyme E2 variant 1 [Source:HGNC Symbol;Acc:12494]
ENSG00000169139	UBE2V2	no	yes	NA	centrosome	no	no	ubiquitin-conjugating enzyme E2 variant 2 [Source:HGNC Symbol;Acc:12495]
ENSG00000127481	UBR4	no	yes	NA	centrosome	yes	no	ubiquitin protein ligase E3 component n-recognin 4 [Source:HGNC Symbol;Acc:30313]
ENSG00000154277	UCHL1	no	yes	NA	centrosome	no	no	ubiquitin carboxyl-terminal esterase L1 (ubiquitin thiolesterase) [Source:HGNC Symbol;Acc:12513]
ENSG00000118939	UCHL3	no	yes	NA	centrosome	no	no	ubiquitin carboxyl-terminal esterase L3 (ubiquitin thiolesterase) [Source:HGNC Symbol;Acc:12515]
ENSG00000198276	UCKL1	no	yes	NA	centrosome	yes	no	uridine-cytidine kinase 1-like 1 [Source:HGNC Symbol;Acc:15938]
ENSG00000109814	UGDH	no	yes	NA	centrosome	no	no	UDP-glucose 6-dehydrogenase [Source:HGNC Symbol;Acc:12525]
ENSG00000242515	UGT1A10	no	yes	NA	centrosome	no	no	UDP glucuronosyltransferase 1 family, polypeptide A10 [Source:HGNC Symbol;Acc:12531]
ENSG00000244474	UGT1A4	no	yes	NA	centrosome	no	no	UDP glucuronosyltransferase 1 family, polypeptide A4 [Source:HGNC Symbol;Acc:12536]
ENSG00000167165	UGT1A6	no	yes	NA	centrosome	no	no	UDP glucuronosyltransferase 1 family, polypeptide A6 [Source:HGNC Symbol;Acc:12538]
ENSG00000173610	UGT2A1	no	yes	NA	centrosome	no	no	UDP glucuronosyltransferase 2 family, polypeptide A1, complex locus [Source:HGNC Symbol;Acc:12542]
ENSG00000109103	UNC119	no	yes	NA	NA	no	no	unc-119 homolog (C. elegans) [Source:HGNC Symbol;Acc:12565]
ENSG00000005007	UPF1	no	yes	NA	NA	no	no	UPF1 regulator of nonsense transcripts homolog (yeast) [Source:HGNC Symbol;Acc:9962]
ENSG00000010256	UQCRC1	no	yes	NA	NA	no	no	ubiquinol-cytochrome c reductase core protein I [Source:HGNC Symbol;Acc:12585]
ENSG00000140740	UQCRC2	no	yes	NA	NA	no	no	ubiquinol-cytochrome c reductase core protein II [Source:HGNC Symbol;Acc:12586]
ENSG00000169021	UQCRFS1	no	yes	NA	centrosome	no	no	ubiquinol-cytochrome c reductase, Rieske iron-sulfur polypeptide 1 [Source:HGNC Symbol;Acc:12587]
ENSG00000006611	USH1C	276904, 602092	yes	NA	cilium	no	yes	Usher syndrome 1C (autosomal recessive, severe) [Source:HGNC Symbol;Acc:12597]
ENSG00000182040	USH1G	606943	yes	NA	NA	no	yes	Usher syndrome 1G (autosomal recessive) [Source:HGNC Symbol;Acc:16356]
ENSG00000152484	USP12	no	yes	NA	centrosome	no	no	ubiquitin specific peptidase 12 [Source:HGNC Symbol;Acc:20485]
ENSG00000058056	USP13	no	yes	NA	centrosome	no	no	ubiquitin specific peptidase 13 (isopeptidase T-3) [Source:HGNC Symbol;Acc:12611]
ENSG00000101557	USP14	no	yes	NA	NA	no	no	ubiquitin specific peptidase 14 (tRNA-guanine transglycosylase) [Source:HGNC Symbol;Acc:12612]
ENSG00000036672	USP2	no	yes	NA	centrosome	yes	no	ubiquitin specific peptidase 2 [Source:HGNC Symbol;Acc:12618]
ENSG00000136878	USP20	no	yes	NA	cilium	no	no	ubiquitin specific peptidase 20 [Source:HGNC Symbol;Acc:12619]
ENSG00000077254	USP33	no	yes	NA	cilium	no	no	ubiquitin specific peptidase 33 [Source:HGNC Symbol;Acc:20059]
ENSG00000109189	USP46	no	yes	NA	centrosome	no	no	ubiquitin specific peptidase 46 [Source:HGNC Symbol;Acc:20075]
ENSG00000111667	USP5	no	yes	NA	centrosome	no	no	ubiquitin specific peptidase 5 (isopeptidase T) [Source:HGNC Symbol;Acc:12628]
ENSG00000124486	USP9X	no	yes	NA	centrosome	no	no	ubiquitin specific peptidase 9, X-linked [Source:HGNC Symbol;Acc:12632]
ENSG00000114374	USP9Y	no	yes	NA	centrosome	no	no	ubiquitin specific peptidase 9, Y-linked [Source:HGNC Symbol;Acc:12633]
ENSG00000117533	VAMP4	no	yes	NA	centrosome	no	no	vesicle-associated membrane protein 4 [Source:HGNC Symbol;Acc:12645]
ENSG00000155959	VBP1	no	yes	NA	centrosome	yes	no	von Hippel-Lindau binding protein 1 [Source:HGNC Symbol;Acc:12662]
ENSG00000035403	VCL	no	yes	NA	centrosome	no	no	vinculin [Source:HGNC Symbol;Acc:12665]
ENSG00000134086	VHL	193300	yes	NA	NA	yes	yes	von Hippel-Lindau tumor suppressor, E3 ubiquitin protein ligase [Source:HGNC Symbol;Acc:12687]
ENSG00000026025	VIM	no	yes	NA	NA	no	no	vimentin [Source:HGNC Symbol;Acc:12692]
ENSG00000136631	VPS45	no	yes	NA	centrosome	no	no	vacuolar protein sorting 45 homolog (S. cerevisiae) [Source:HGNC Symbol;Acc:14579]
ENSG00000185274	WBSCR17	no	yes	NA	centrosome	no	no	Williams-Beuren syndrome chromosome region 17 [Source:HGNC Symbol;Acc:16347]
ENSG00000065183	WDR3	no	yes	NA	NA	yes	no	WD repeat domain 3 [Source:HGNC Symbol;Acc:12755]
ENSG00000091436	ZAK	no	yes	NA	centrosome	yes	no	sterile alpha motif and leucine zipper containing kinase AZK
ENSG00000090612	ZNF268	no	yes	NA	centrosome	yes	no	zinc finger protein 268 [Source:HGNC Symbol;Acc:13061]
ENSG00000164011	ZNF691	no	yes	NA	cilium	yes	no	zinc finger protein 691 [Source:HGNC Symbol;Acc:28028]
ENSG00000224859	ZNRD1	no	yes	NA	cilium	no	no	zinc ribbon domain containing 1 [Source:HGNC Symbol;Acc:13182]
ENSG00000180574		no	yes	NA	centrosome	no	no
ENSG00000230463		no	yes	NA	centrosome	no	no
ENSG00000197953	AADACL2	no	no		centrosome	no	no	arylacetamide deacetylase-like 2 [Source:HGNC Symbol;Acc:24427]
ENSG00000108825	AARSD1	no	no		centrosome	no	no	PTGES3L-AARSD1 readthrough [Source:HGNC Symbol;Acc:43946]
ENSG00000179869	ABCA13	no	no		centrosome	no	no	ATP-binding cassette, sub-family A (ABC1), member 13 [Source:HGNC Symbol;Acc:14638]
ENSG00000167972	ABCA3	no	no		cilium	no	no	ATP-binding cassette, sub-family A (ABC1), member 3 [Source:HGNC Symbol;Acc:33]
ENSG00000198691	ABCA4	no	no		NA	no	no	ATP-binding cassette, sub-family A (ABC1), member 4 [Source:HGNC Symbol;Acc:34]
ENSG00000085563	ABCB1	no	no		centrosome	no	no	ATP-binding cassette, sub-family B (MDR/TAP), member 1 [Source:HGNC Symbol;Acc:40]
ENSG00000073734	ABCB11	no	no		centrosome	no	no	ATP-binding cassette, sub-family B (MDR/TAP), member 11 [Source:HGNC Symbol;Acc:42]
ENSG00000005471	ABCB4	no	no		centrosome	no	no	ATP-binding cassette, sub-family B (MDR/TAP), member 4 [Source:HGNC Symbol;Acc:45]
ENSG00000004846	ABCB5	no	no		centrosome	yes	no	ATP-binding cassette, sub-family B (MDR/TAP), member 5 [Source:HGNC Symbol;Acc:46]
ENSG00000103222	ABCC1	no	no		centrosome	no	no	ATP-binding cassette, sub-family C (CFTR/MRP), member 1 [Source:HGNC Symbol;Acc:51]
ENSG00000124574	ABCC10	no	no		NA	no	no	ATP-binding cassette, sub-family C (CFTR/MRP), member 10 [Source:HGNC Symbol;Acc:52]
ENSG00000121270	ABCC11	no	no		centrosome	no	no	ATP-binding cassette, sub-family C (CFTR/MRP), member 11 [Source:HGNC Symbol;Acc:14639]
ENSG00000023839	ABCC2	no	no		centrosome	no	no	ATP-binding cassette, sub-family C (CFTR/MRP), member 2 [Source:HGNC Symbol;Acc:53]
ENSG00000108846	ABCC3	no	no		cilium	no	no	ATP-binding cassette, sub-family C (CFTR/MRP), member 3 [Source:HGNC Symbol;Acc:54]
ENSG00000125257	ABCC4	no	no		NA	no	no	ATP-binding cassette, sub-family C (CFTR/MRP), member 4 [Source:HGNC Symbol;Acc:55]
ENSG00000091262	ABCC6	no	no		cilium	no	no	ATP-binding cassette, sub-family C (CFTR/MRP), member 6 [Source:HGNC Symbol;Acc:57]
ENSG00000069431	ABCC9	no	no		centrosome	no	no	ATP-binding cassette, sub-family C (CFTR/MRP), member 9 [Source:HGNC Symbol;Acc:60]
ENSG00000117528	ABCD3	no	no		centrosome	no	no	ATP-binding cassette, sub-family D (ALD), member 3 [Source:HGNC Symbol;Acc:67]
ENSG00000204574	ABCF1	no	no		centrosome	yes	no	ATP-binding cassette, sub-family F (GCN20), member 1 [Source:HGNC Symbol;Acc:70]
ENSG00000206490	ABCF1	no	no		centrosome	yes	no	ATP-binding cassette, sub-family F (GCN20), member 1 [Source:HGNC Symbol;Acc:70]
ENSG00000225989	ABCF1	no	no		centrosome	no	no	ATP-binding cassette, sub-family F (GCN20), member 1 [Source:HGNC Symbol;Acc:70]
ENSG00000231129	ABCF1	no	no		centrosome	no	no	ATP-binding cassette, sub-family F (GCN20), member 1 [Source:HGNC Symbol;Acc:70]
ENSG00000232169	ABCF1	no	no		centrosome	no	no	ATP-binding cassette, sub-family F (GCN20), member 1 [Source:HGNC Symbol;Acc:70]
ENSG00000236149	ABCF1	no	no		centrosome	no	no	ATP-binding cassette, sub-family F (GCN20), member 1 [Source:HGNC Symbol;Acc:70]
ENSG00000161204	ABCF3	no	no		centrosome	no	no	ATP-binding cassette, sub-family F (GCN20), member 3 [Source:HGNC Symbol;Acc:72]
ENSG00000160179	ABCG1	no	no		centrosome	no	no	ATP-binding cassette, sub-family G (WHITE), member 1 [Source:HGNC Symbol;Acc:73]
ENSG00000118777	ABCG2	no	no		centrosome	no	no	ATP-binding cassette, sub-family G (WHITE), member 2 [Source:HGNC Symbol;Acc:74]
ENSG00000172350	ABCG4	no	no		centrosome	no	no	ATP-binding cassette, sub-family G (WHITE), member 4 [Source:HGNC Symbol;Acc:13884]
ENSG00000131969	ABHD12B	no	no		centrosome	no	no	abhydrolase domain containing 12B [Source:HGNC Symbol;Acc:19837]
ENSG00000114779	ABHD14B	no	no		centrosome	yes	no	abhydrolase domain containing 14B [Source:HGNC Symbol;Acc:28235]
ENSG00000163686	ABHD6	no	no		centrosome	no	no	abhydrolase domain containing 6 [Source:HGNC Symbol;Acc:21398]
ENSG00000177646	ACAD9	no	no		NA	no	no	acyl-CoA dehydrogenase family, member 9 [Source:HGNC Symbol;Acc:21497]
ENSG00000182827	ACBD3	no	no		centrosome	no	no	acyl-CoA binding domain containing 3 [Source:HGNC Symbol;Acc:15453]
ENSG00000087085	ACHE	no	no		centrosome	yes	no	acetylcholinesterase [Source:HGNC Symbol;Acc:108]
ENSG00000100312	ACR	no	no		cilium	no	no	acrosin [Source:HGNC Symbol;Acc:126]
ENSG00000169067	ACTBL2	no	no		NA	no	no	actin, beta-like 2 [Source:HGNC Symbol;Acc:17780]
ENSG00000077080	ACTL6B	no	no		centrosome	yes	no	actin-like 6B [Source:HGNC Symbol;Acc:160]
ENSG00000187003	ACTL7A	no	no		NA	yes	no	actin-like 7A [Source:HGNC Symbol;Acc:161]
ENSG00000148156	ACTL7B	no	no		NA	no	no	actin-like 7B [Source:HGNC Symbol;Acc:162]
ENSG00000117148	ACTL8	no	no		NA	no	no	actin-like 8 [Source:HGNC Symbol;Acc:24018]
ENSG00000181786	ACTL9	no	no		NA	no	no	actin-like 9 [Source:HGNC Symbol;Acc:28494]
ENSG00000106526	ACTR3C	no	no		centrosome	no	no	ARP3 actin-related protein 3 homolog C (yeast) [Source:HGNC Symbol;Acc:37282]
ENSG00000123165	ACTRT1	no	no		NA	no	no	actin-related protein T1 [Source:HGNC Symbol;Acc:24027]
ENSG00000169717	ACTRT2	no	no		NA	no	no	actin-related protein T2 [Source:HGNC Symbol;Acc:24026]
ENSG00000114786	ACY1	no	no		centrosome	no	no	aminoacylase 1
ENSG00000063761	ADCK1	no	no		centrosome	no	no	aarF domain containing kinase 1 [Source:HGNC Symbol;Acc:19038]
ENSG00000141385	AFG3L2	no	no		centrosome	no	no	AFG3 ATPase family member 3-like 2 (S. cerevisiae) [Source:HGNC Symbol;Acc:315]
ENSG00000157985	AGAP1	no	no		centrosome	no	no	ArfGAP with GTPase domain, ankyrin repeat and PH domain 1 [Source:HGNC Symbol;Acc:16922]
ENSG00000165923	AGBL2	no	no		cilium	no	no	ATP/GTP binding protein-like 2 [Source:HGNC Symbol;Acc:26296]
ENSG00000146856	AGBL3	no	no		cilium	no	no	ATP/GTP binding protein-like 3 [Source:HGNC Symbol;Acc:27981]
ENSG00000186094	AGBL4	no	no		cilium	no	no	ATP/GTP binding protein-like 4 [Source:HGNC Symbol;Acc:25892]
ENSG00000106541	AGR2	no	no		centrosome	no	no	anterior gradient 2 homolog (Xenopus laevis) [Source:HGNC Symbol;Acc:328]
ENSG00000173467	AGR3	no	no		centrosome	no	no	anterior gradient 3 homolog (Xenopus laevis) [Source:HGNC Symbol;Acc:24167]
ENSG00000135541	AHI1	608629	no		cilium	no	yes	Abelson helper integration site 1 [Source:HGNC Symbol;Acc:21575]
ENSG00000129221	AIPL1	no	no		centrosome	yes	no	aryl hydrocarbon receptor interacting protein-like 1 [Source:HGNC Symbol;Acc:359]
ENSG00000162433	AK4	no	no		NA	no	no	adenylate kinase 4 [Source:HGNC Symbol;Acc:363]
ENSG00000165695	AK8	no	no		centrosome	no	yes	adenylate kinase 8 [Source:HGNC Symbol;Acc:26526]
ENSG00000106948	AKNA	no	no		centrosome	yes	no	AT-hook transcription factor [Source:HGNC Symbol;Acc:24108]
ENSG00000196326	AKR1CL1	no	no		centrosome	no	no	aldo-keto reductase family 1, member C-like 1 [Source:HGNC Symbol;Acc:23469]
ENSG00000165568	AKR1E2	no	no		centrosome	no	no	aldo-keto reductase family 1, member E2 [Source:HGNC Symbol;Acc:23437]
ENSG00000170017	ALCAM	no	no		centrosome	no	no	activated leukocyte cell adhesion molecule [Source:HGNC Symbol;Acc:400]
ENSG00000006534	ALDH3B1	no	no		centrosome	no	no	aldehyde dehydrogenase 3 family, member B1 [Source:HGNC Symbol;Acc:410]
ENSG00000118514	ALDH8A1	no	no		centrosome	no	no	aldehyde dehydrogenase 8 family, member A1 [Source:HGNC Symbol;Acc:15471]
ENSG00000171094	ALK	no	no		centrosome	no	no	anaplastic lymphoma receptor tyrosine kinase [Source:HGNC Symbol;Acc:427]
ENSG00000132466	ANKRD17	no	no		NA	yes	no	ankyrin repeat domain 17 [Source:HGNC Symbol;Acc:23575]
ENSG00000107890	ANKRD26	no	no		centrosome	no	no	ankyrin repeat domain 26 [Source:HGNC Symbol;Acc:29186]
ENSG00000206560	ANKRD28	no	no		centrosome	yes	no	ankyrin repeat domain 28 [Source:HGNC Symbol;Acc:29024]
ENSG00000065413	ANKRD44	no	no		centrosome	no	no	ankyrin repeat domain 44 [Source:HGNC Symbol;Acc:25259]
ENSG00000139645	ANKRD52	no	no		centrosome	no	no	ankyrin repeat domain 52 [Source:HGNC Symbol;Acc:26614]
ENSG00000131620	ANO1	no	no		centrosome	no	no	anoctamin 1, calcium activated chloride channel [Source:HGNC Symbol;Acc:21625]
ENSG00000047617	ANO2	no	no		centrosome	no	no	anoctamin 2 [Source:HGNC Symbol;Acc:1183]
ENSG00000140350	ANP32A	no	no		NA	yes	no	acidic (leucine-rich) nuclear phosphoprotein 32 family, member A [Source:HGNC Symbol;Acc:13233]
ENSG00000136938	ANP32B	no	no		cilium	yes	no	acidic (leucine-rich) nuclear phosphoprotein 32 family, member B [Source:HGNC Symbol;Acc:16677]
ENSG00000143401	ANP32E	no	no		NA	yes	no	acidic (leucine-rich) nuclear phosphoprotein 32 family, member E [Source:HGNC Symbol;Acc:16673]
ENSG00000172671	ANUBL1	no	no		centrosome	no	no	zinc finger, AN1-type domain 4 [Source:HGNC Symbol;Acc:23504]
ENSG00000182718	ANXA2	no	no		NA	no	no	annexin A2 [Source:HGNC Symbol;Acc:537]
ENSG00000138772	ANXA3	no	no		centrosome	no	no	annexin A3 [Source:HGNC Symbol;Acc:541]
ENSG00000196975	ANXA4	no	no		centrosome	no	no	annexin A4 [Source:HGNC Symbol;Acc:542]
ENSG00000164111	ANXA5	no	no		centrosome	no	no	annexin A5 [Source:HGNC Symbol;Acc:543]
ENSG00000197043	ANXA6	no	no		centrosome	no	no	annexin A6 [Source:HGNC Symbol;Acc:544]
ENSG00000165390	ANXA8	no	no		centrosome	no	no	annexin A8 [Source:HGNC Symbol;Acc:546]
ENSG00000150165	ANXA8L1	no	no		centrosome	no	no	annexin A8-like 1 [Source:HGNC Symbol;Acc:23334]
ENSG00000186807	ANXA8L2	no	no		centrosome	no	no	annexin A8-like 2 [Source:HGNC Symbol;Acc:23335]
ENSG00000132842	AP3B1	no	no		centrosome	no	no	adaptor-related protein complex 3, beta 1 subunit [Source:HGNC Symbol;Acc:566]
ENSG00000103723	AP3B2	no	no		centrosome	no	no	adaptor-related protein complex 3, beta 2 subunit [Source:HGNC Symbol;Acc:567]
ENSG00000065000	AP3D1	no	no		centrosome	no	no	adaptor-related protein complex 3, delta 1 subunit [Source:HGNC Symbol;Acc:568]
ENSG00000185009	AP3M1	no	no		centrosome	no	no	adaptor-related protein complex 3, mu 1 subunit [Source:HGNC Symbol;Acc:569]
ENSG00000070718	AP3M2	no	no		centrosome	no	no	adaptor-related protein complex 3, mu 2 subunit [Source:HGNC Symbol;Acc:570]
ENSG00000100478	AP4S1	no	no		centrosome	no	no	adaptor-related protein complex 4, sigma 1 subunit [Source:HGNC Symbol;Acc:575]
ENSG00000240583	AQP1	no	no		centrosome	no	no	aquaporin 1 (Colton blood group) [Source:HGNC Symbol;Acc:633]
ENSG00000171885	AQP4	no	no		centrosome	no	no	aquaporin 4 [Source:HGNC Symbol;Acc:637]
ENSG00000134287	ARF3	no	no		centrosome	no	no	ADP-ribosylation factor 3 [Source:HGNC Symbol;Acc:654]
ENSG00000004059	ARF5	no	no		centrosome	no	no	ADP-ribosylation factor 5 [Source:HGNC Symbol;Acc:658]
ENSG00000101246	ARFRP1	no	no		centrosome	no	no	ADP-ribosylation factor related protein 1 [Source:HGNC Symbol;Acc:662]
ENSG00000177479	ARIH2	no	no		cilium	yes	no	ariadne homolog 2 (Drosophila) [Source:HGNC Symbol;Acc:690]
ENSG00000175414	ARL10	no	no		centrosome	no	no	ADP-ribosylation factor-like 10 [Source:HGNC Symbol;Acc:22042]
ENSG00000152213	ARL11	no	no		centrosome	no	no	ADP-ribosylation factor-like 11 [Source:HGNC Symbol;Acc:24046]
ENSG00000169379	ARL13B	612291	no		centrosome	no	yes	ADP-ribosylation factor-like 13B [Source:HGNC Symbol;Acc:25419]
ENSG00000179674	ARL14	no	no		centrosome	no	no	ADP-ribosylation factor-like 14 [Source:HGNC Symbol;Acc:22974]
ENSG00000185305	ARL15	no	no		centrosome	no	no	ADP-ribosylation factor-like 15 [Source:HGNC Symbol;Acc:25945]
ENSG00000214087	ARL16	no	no		cilium	no	no	ADP-ribosylation factor-like 16 [Source:HGNC Symbol;Acc:27902]
ENSG00000185829	ARL17A	no	no		centrosome	no	no	ADP-ribosylation factor-like 17A [Source:HGNC Symbol;Acc:24096]
ENSG00000228696	ARL17B	no	no		centrosome	no	no	ADP-ribosylation factor-like 17B [Source:HGNC Symbol;Acc:32387]
ENSG00000122644	ARL4A	no	no		centrosome	yes	no	ADP-ribosylation factor-like 4A [Source:HGNC Symbol;Acc:695]
ENSG00000188042	ARL4C	no	no		centrosome	no	no	ADP-ribosylation factor-like 4C [Source:HGNC Symbol;Acc:698]
ENSG00000175906	ARL4D	no	no		centrosome	yes	no	ADP-ribosylation factor-like 4D [Source:HGNC Symbol;Acc:656]
ENSG00000122872	ARL4P	no	no		centrosome	no	no	ADP-ribosylation factor-like 4 pseudogene [Source:HGNC Symbol;Acc:17741]
ENSG00000162980	ARL5A	no	no		centrosome	no	no	ADP-ribosylation factor-like 5A [Source:HGNC Symbol;Acc:696]
ENSG00000141748	ARL5C	no	no		centrosome	no	no	ADP-ribosylation factor-like 5C [Source:HGNC Symbol;Acc:31111]
ENSG00000113966	ARL6	209900	no		cilium	no	yes	ADP-ribosylation factor-like 6 [Source:HGNC Symbol;Acc:13210]
ENSG00000143862	ARL8A	no	no		centrosome	no	no	ADP-ribosylation factor-like 8A [Source:HGNC Symbol;Acc:25192]
ENSG00000134108	ARL8B	no	no		centrosome	no	no	ADP-ribosylation factor-like 8B [Source:HGNC Symbol;Acc:25564]
ENSG00000196503	ARL9	no	no		centrosome	no	no	ADP-ribosylation factor-like 9 [Source:HGNC Symbol;Acc:23592]
ENSG00000165309	ARMC3	no	no		cilium	no	no	armadillo repeat containing 3 [Source:HGNC Symbol;Acc:30964]
ENSG00000169126	ARMC4	no	no		NA	no	no	armadillo repeat containing 4 [Source:HGNC Symbol;Acc:25583]
ENSG00000184378	Arpm1	no	no		NA	yes	no	actin related protein M1
ENSG00000197070	ARRDC1	no	no		NA	no	no	arrestin domain containing 1 [Source:HGNC Symbol;Acc:28633]
ENSG00000105643	ARRDC2	no	no		NA	no	no	arrestin domain containing 2 [Source:HGNC Symbol;Acc:25225]
ENSG00000113369	ARRDC3	no	no		NA	no	no	arrestin domain containing 3 [Source:HGNC Symbol;Acc:29263]
ENSG00000140450	ARRDC4	no	no		NA	no	no	arrestin domain containing 4 [Source:HGNC Symbol;Acc:28087]
ENSG00000214435	AS3MT	no	no		centrosome	no	no	arsenic (+3 oxidation state) methyltransferase [Source:HGNC Symbol;Acc:17452]
ENSG00000166183	ASPG	no	no		cilium	no	no	asparaginase homolog (S. cerevisiae) [Source:HGNC Symbol;Acc:20123]
ENSG00000162174	ASRGL1	no	no		centrosome	no	no	asparaginase like 1 [Source:HGNC Symbol;Acc:16448]
ENSG00000138138	ATAD1	no	no		centrosome	no	no	ATPase family, AAA domain containing 1 [Source:HGNC Symbol;Acc:25903]
ENSG00000160072	ATAD3B	no	no		NA	no	no	ATPase family, AAA domain containing 3B [Source:HGNC Symbol;Acc:24007]
ENSG00000215915	ATAD3C	no	no		NA	no	no	ATPase family, AAA domain containing 3C [Source:HGNC Symbol;Acc:32151]
ENSG00000137343	ATAT1	no	no		cilium	no	no	alpha tubulin acetyltransferase 1 [Source:HGNC Symbol;Acc:21186]
ENSG00000206488	ATAT1	no	no		cilium	no	no	alpha tubulin acetyltransferase 1 [Source:HGNC Symbol;Acc:21186]
ENSG00000223752	ATAT1	no	no		cilium	no	no	alpha tubulin acetyltransferase 1 [Source:HGNC Symbol;Acc:21186]
ENSG00000229061	ATAT1	no	no		cilium	no	no	alpha tubulin acetyltransferase 1 [Source:HGNC Symbol;Acc:21186]
ENSG00000234549	ATAT1	no	no		cilium	no	no	alpha tubulin acetyltransferase 1 [Source:HGNC Symbol;Acc:21186]
ENSG00000235658	ATAT1	no	no		cilium	no	no	alpha tubulin acetyltransferase 1 [Source:HGNC Symbol;Acc:21186]
ENSG00000066739	ATG2B	no	no		cilium	no	no	autophagy related 2B [Source:HGNC Symbol;Acc:20187]
ENSG00000068650	ATP11A	no	no		centrosome	no	no	ATPase, class VI, type 11A [Source:HGNC Symbol;Acc:13552]
ENSG00000058063	ATP11B	no	no		centrosome	no	no	ATPase, class VI, type 11B [Source:HGNC Symbol;Acc:13553]
ENSG00000187527	ATP13A5	no	no		centrosome	no	no	ATPase type 13A5 [Source:HGNC Symbol;Acc:31789]
ENSG00000143153	ATP1B1	no	no		centrosome	no	no	ATPase, Na+/K+ transporting, beta 1 polypeptide [Source:HGNC Symbol;Acc:804]
ENSG00000129244	ATP1B2	no	no		centrosome	no	no	ATPase, Na+/K+ transporting, beta 2 polypeptide [Source:HGNC Symbol;Acc:805]
ENSG00000069849	ATP1B3	no	no		centrosome	no	no	ATPase, Na+/K+ transporting, beta 3 polypeptide [Source:HGNC Symbol;Acc:806]
ENSG00000174437	ATP2A2	no	no		centrosome	no	no	ATPase, Ca++ transporting, cardiac muscle, slow twitch 2 [Source:HGNC Symbol;Acc:812]
ENSG00000074370	ATP2A3	no	no		centrosome	yes	no	ATPase, Ca++ transporting, ubiquitous [Source:HGNC Symbol;Acc:813]
ENSG00000067842	ATP2B3	no	no		centrosome	no	no	ATPase, Ca++ transporting, plasma membrane 3 [Source:HGNC Symbol;Acc:816]
ENSG00000017260	ATP2C1	no	no		centrosome	no	no	ATPase, Ca++ transporting, type 2C, member 1 [Source:HGNC Symbol;Acc:13211]
ENSG00000064270	ATP2C2	no	no		centrosome	no	no	ATPase, Ca++ transporting, type 2C, member 2 [Source:HGNC Symbol;Acc:29103]
ENSG00000125375	ATP5S	no	no		cilium	no	no	ATP synthase, H+ transporting, mitochondrial Fo complex, subunit s (factor B) [Source:HGNC Symbol;Acc:18799]
ENSG00000213760	ATP6V1G2	no	no		centrosome	no	no	ATPase, H+ transporting, lysosomal 13kDa, V1 subunit G2 [Source:HGNC Symbol;Acc:862]
ENSG00000124406	ATP8A1	no	no		cilium	no	no	ATPase, aminophospholipid transporter (APLT), class I, type 8A, member 1 [Source:HGNC Symbol;Acc:13531]
ENSG00000132932	ATP8A2	no	no		centrosome	no	no	ATPase, aminophospholipid transporter, class I, type 8A, member 2 [Source:HGNC Symbol;Acc:13533]
ENSG00000081923	ATP8B1	no	no		cilium	no	no	ATPase, aminophospholipid transporter, class I, type 8B, member 1 [Source:HGNC Symbol;Acc:3706]
ENSG00000130270	ATP8B3	no	no		cilium	no	no	ATPase, aminophospholipid transporter, class I, type 8B, member 3 [Source:HGNC Symbol;Acc:13535]
ENSG00000054793	ATP9A	no	no		centrosome	no	no	ATPase, class II, type 9A [Source:HGNC Symbol;Acc:13540]
ENSG00000130638	ATXN10	256100, 213300	no		centrosome	no	yes	ataxin 10 [Source:HGNC Symbol;Acc:10549]
ENSG00000204842	ATXN2	no	no		NA	no	no	ataxin 2 [Source:HGNC Symbol;Acc:10555]
ENSG00000135407	AVIL	no	no		centrosome	no	no	advillin [Source:HGNC Symbol;Acc:14188]
ENSG00000204195	AWAT1	no	no		cilium	no	no	acyl-CoA wax alcohol acyltransferase 1 [Source:HGNC Symbol;Acc:23252]
ENSG00000108641	B9D1	614209	no		cilium	no	yes	B9 protein domain 1 [Source:HGNC Symbol;Acc:24123]
ENSG00000107262	BAG1	no	no		cilium	yes	no	BCL2-associated athanogene [Source:HGNC Symbol;Acc:937]
ENSG00000174483	BBS1	209900	no		centrosome	no	yes	Bardet-Biedl syndrome 1 [Source:HGNC Symbol;Acc:966]
ENSG00000179941	BBS10	209900	no		cilium	no	yes	Bardet-Biedl syndrome 10 [Source:HGNC Symbol;Acc:26291]
ENSG00000181004	BBS12	209900	no		cilium	no	yes	Bardet-Biedl syndrome 12 [Source:HGNC Symbol;Acc:26648]
ENSG00000075790	BCAP29	no	no		centrosome	no	no	B-cell receptor-associated protein 29 [Source:HGNC Symbol;Acc:24131]
ENSG00000185825	BCAP31	no	no		centrosome	no	no	B-cell receptor-associated protein 31 [Source:HGNC Symbol;Acc:16695]
ENSG00000119866	BCL11A	no	no		cilium	yes	no	B-cell CLL/lymphoma 11A (zinc finger protein) [Source:HGNC Symbol;Acc:13221]
ENSG00000173626	BET3L	no	no		centrosome	no	no	BET3 like (S. cerevisiae) [Source:HGNC Symbol;Acc:21090]
ENSG00000198183	BPIFA1	no	no		centrosome	no	no	BPI fold containing family A, member 1 [Source:HGNC Symbol;Acc:15749]
ENSG00000171634	BPTF	no	no		cilium	yes	no	bromodomain PHD finger transcription factor [Source:HGNC Symbol;Acc:3581]
ENSG00000143158	BRP44	no	no		cilium	no	no	mitochondrial pyruvate carrier 2 [Source:HGNC Symbol;Acc:24515]
ENSG00000168000	BSCL2	no	no		cilium	no	no	Berardinelli-Seip congenital lipodystrophy 2 (seipin) [Source:HGNC Symbol;Acc:15832]
ENSG00000134717	BTF3L4	no	no		centrosome	no	no	basic transcription factor 3-like 4 [Source:HGNC Symbol;Acc:30547]
ENSG00000229226	BTF3L4P4	no	no		centrosome	no	no	basic transcription factor 3-like 4 pseudogene 4 [Source:HGNC Symbol;Acc:39648]
ENSG00000136261	BZW2	no	no		NA	no	no	basic leucine zipper and W2 domains 2 [Source:HGNC Symbol;Acc:18808]
ENSG00000122378	C10orf58	no	no		centrosome	no	no	family with sequence similarity 213, member A [Source:HGNC Symbol;Acc:28651]
ENSG00000182919	C11orf54	no	no		cilium	yes	no	chromosome 11 open reading frame 54 [Source:HGNC Symbol;Acc:30204]
ENSG00000166323	C11orf65	no	no		NA	no	no	chromosome 11 open reading frame 65 [Source:HGNC Symbol;Acc:28519]
ENSG00000137691	C11orf70	no	no		cilium	no	no	chromosome 11 open reading frame 70 [Source:HGNC Symbol;Acc:28188]
ENSG00000183644	C11orf88	no	no		cilium	no	no	chromosome 11 open reading frame 88 [Source:HGNC Symbol;Acc:25061]
ENSG00000175664	C13orf26	no	no		cilium	no	no	testis expressed 26 [Source:HGNC Symbol;Acc:28622]
ENSG00000087302	C14orf166	no	no		NA	yes	no	chromosome 14 open reading frame 166 [Source:HGNC Symbol;Acc:23169]
ENSG00000100565	C14orf166B	no	no		centrosome	no	no	chromosome 14 open reading frame 166B [Source:HGNC Symbol;Acc:23346]
ENSG00000119636	C14orf45	no	no		centrosome	no	no	coiled-coil domain containing 176 [Source:HGNC Symbol;Acc:19855]
ENSG00000156206	C15orf26	no	no		NA	no	no	chromosome 15 open reading frame 26 [Source:HGNC Symbol;Acc:26782]
ENSG00000124074	C16orf48	no	no		NA	no	no	enkurin domain containing 1 [Source:HGNC Symbol;Acc:25246]
ENSG00000103544	C16orf62	no	no		centrosome	no	no	chromosome 16 open reading frame 62 [Source:HGNC Symbol;Acc:24641]
ENSG00000070761	C16orf80	no	no		NA	no	no	chromosome 16 open reading frame 80 [Source:HGNC Symbol;Acc:29523]
ENSG00000117477	C1orf114	no	no		NA	no	no	coiled-coil domain containing 181 [Source:HGNC Symbol;Acc:28051]
ENSG00000178965	C1orf173	no	no		cilium	no	no	chromosome 1 open reading frame 173 [Source:HGNC Symbol;Acc:25346]
ENSG00000188931	C1orf192	no	no		NA	no	no	chromosome 1 open reading frame 192 [Source:HGNC Symbol;Acc:32325]
ENSG00000173947	C1orf88	no	no		cilium	no	no	primary cilia formation [Source:HGNC Symbol;Acc:27009]
ENSG00000240654	C1QTNF9	no	no		cilium	no	no	C1q and tumor necrosis factor related protein 9 [Source:HGNC Symbol;Acc:28732]
ENSG00000205863	C1QTNF9B	no	no		cilium	no	no	C1q and tumor necrosis factor related protein 9B [Source:HGNC Symbol;Acc:34072]
ENSG00000089101	C20orf26	no	no		centrosome	no	no	chromosome 20 open reading frame 26 [Source:HGNC Symbol;Acc:15872]
ENSG00000101474	C20orf3	no	no		centrosome	no	no	adipocyte plasma membrane associated protein [Source:HGNC Symbol;Acc:13238]
ENSG00000160226	C21orf2	no	no		NA	no	yes	chromosome 21 open reading frame 2 [Source:HGNC Symbol;Acc:1260]
ENSG00000159079	C21orf59	no	no		cilium	no	no	chromosome 21 open reading frame 59 [Source:HGNC Symbol;Acc:1301]
ENSG00000100220	C22orf28	no	no		NA	no	no	chromosome 22 open reading frame 28 [Source:HGNC Symbol;Acc:26935]
ENSG00000172375	C2CD2L	no	no		centrosome	no	no	C2CD2-like [Source:HGNC Symbol;Acc:29000]
ENSG00000179270	C2orf71	613428	no		cilium	no	yes	chromosome 2 open reading frame 71 [Source:HGNC Symbol;Acc:34383]
ENSG00000154479	C2orf77	no	no		centrosome	no	no	coiled-coil domain containing 173 [Source:HGNC Symbol;Acc:25064]
ENSG00000183833	C3orf15	no	no		centrosome	no	no	MYCBP-associated, testis expressed 1 [Source:HGNC Symbol;Acc:24010]
ENSG00000197826	C4orf22	no	no		centrosome	no	no	chromosome 4 open reading frame 22 [Source:HGNC Symbol;Acc:28554]
ENSG00000168538	C4orf41	no	no		centrosome	no	no	trafficking protein particle complex 11 [Source:HGNC Symbol;Acc:25751]
ENSG00000205129	C4orf47	no	no		centrosome	no	no	chromosome 4 open reading frame 47 [Source:HGNC Symbol;Acc:34346]
ENSG00000215217	C5orf49	no	no		cilium	no	no	chromosome 5 open reading frame 49 [Source:HGNC Symbol;Acc:27028]
ENSG00000213204	C6orf165	no	no		centrosome	no	no	chromosome 6 open reading frame 165 [Source:HGNC Symbol;Acc:21405]
ENSG00000146267	C6orf168	no	no		cilium	no	no	failed axon connections homolog (Drosophila) [Source:HGNC Symbol;Acc:20742]
ENSG00000146476	C6orf211	no	no		cilium	no	no	chromosome 6 open reading frame 211 [Source:HGNC Symbol;Acc:17872]
ENSG00000105792	C7orf63	no	no		centrosome	no	no	chromosome 7 open reading frame 63 [Source:HGNC Symbol;Acc:26107]
ENSG00000177459	C8orf47	no	no		centrosome	no	no	chromosome 8 open reading frame 47 [Source:HGNC Symbol;Acc:26823]
ENSG00000130193	C8orf55	no	no		centrosome	no	no	thioesterase superfamily member 6 [Source:HGNC Symbol;Acc:29656]
ENSG00000204711	C9orf135	no	no		cilium	no	no	chromosome 9 open reading frame 135 [Source:HGNC Symbol;Acc:31422]
ENSG00000164972	C9orf24	no	no		cilium	yes	no	chromosome 9 open reading frame 24 [Source:HGNC Symbol;Acc:19919]
ENSG00000106686	C9orf68	no	no		cilium	no	no	spermatogenesis associated 6-like [Source:HGNC Symbol;Acc:25472]
ENSG00000154975	CA10	no	no		centrosome	no	no	carbonic anhydrase X [Source:HGNC Symbol;Acc:1369]
ENSG00000074410	CA12	no	no		centrosome	no	no	carbonic anhydrase XII [Source:HGNC Symbol;Acc:1371]
ENSG00000185015	CA13	no	no		centrosome	no	no	carbonic anhydrase XIII [Source:HGNC Symbol;Acc:14914]
ENSG00000118298	CA14	no	no		centrosome	no	no	carbonic anhydrase XIV [Source:HGNC Symbol;Acc:1372]
ENSG00000131686	CA6	no	no		centrosome	no	no	carbonic anhydrase VI [Source:HGNC Symbol;Acc:1380]
ENSG00000168748	CA7	no	no		centrosome	no	no	carbonic anhydrase VII [Source:HGNC Symbol;Acc:1381]
ENSG00000178538	CA8	no	no		centrosome	no	no	carbonic anhydrase VIII [Source:HGNC Symbol;Acc:1382]
ENSG00000167791	CABP2	no	no		NA	no	no	calcium binding protein 2 [Source:HGNC Symbol;Acc:1385]
ENSG00000175544	CABP4	no	no		NA	no	no	calcium binding protein 4 [Source:HGNC Symbol;Acc:1386]
ENSG00000105507	CABP5	no	no		NA	no	no	calcium binding protein 5 [Source:HGNC Symbol;Acc:13714]
ENSG00000163618	CADPS	no	no		centrosome	no	no	Ca++-dependent secretion activator [Source:HGNC Symbol;Acc:1426]
ENSG00000081803	CADPS2	no	no		centrosome	no	no	Ca++-dependent secretion activator 2 [Source:HGNC Symbol;Acc:16018]
ENSG00000160014	CALM3	no	no		NA	no	no	calmodulin 3 (phosphorylase kinase, delta) [Source:HGNC Symbol;Acc:1449]
ENSG00000129007	CALML4	no	no		centrosome	no	no	calmodulin-like 4 [Source:HGNC Symbol;Acc:18445]
ENSG00000134072	CAMK1	no	no		centrosome	yes	no	calcium/calmodulin-dependent protein kinase I [Source:HGNC Symbol;Acc:1459]
ENSG00000008118	CAMK1G	no	no		centrosome	no	no	calcium/calmodulin-dependent protein kinase IG [Source:HGNC Symbol;Acc:14585]
ENSG00000164076	CAMKV	no	no		centrosome	no	no	CaM kinase-like vesicle-associated [Source:HGNC Symbol;Acc:28788]
ENSG00000130559	CAMSAP1	no	no		centrosome	no	no	calmodulin regulated spectrin-associated protein 1 [Source:HGNC Symbol;Acc:19946]
ENSG00000118200	CAMSAP2	no	no		centrosome	no	no	calmodulin regulated spectrin-associated protein family, member 2 [Source:HGNC Symbol;Acc:29188]
ENSG00000014216	CAPN1	no	no		centrosome	no	no	calpain 1, (mu/I) large subunit [Source:HGNC Symbol;Acc:1476]
ENSG00000142330	CAPN10	no	no		centrosome	no	no	calpain 10 [Source:HGNC Symbol;Acc:1477]
ENSG00000137225	CAPN11	no	no		centrosome	no	no	calpain 11 [Source:HGNC Symbol;Acc:1478]
ENSG00000182472	CAPN12	no	no		centrosome	no	no	calpain 12 [Source:HGNC Symbol;Acc:13249]
ENSG00000162949	CAPN13	no	no		centrosome	no	no	calpain 13 [Source:HGNC Symbol;Acc:16663]
ENSG00000214711	CAPN14	no	no		centrosome	no	no	calpain 14 [Source:HGNC Symbol;Acc:16664]
ENSG00000092529	CAPN3	no	no		centrosome	no	no	calpain 3, (p94) [Source:HGNC Symbol;Acc:1480]
ENSG00000149260	CAPN5	no	no		centrosome	no	no	calpain 5 [Source:HGNC Symbol;Acc:1482]
ENSG00000077274	CAPN6	no	no		centrosome	no	no	calpain 6 [Source:HGNC Symbol;Acc:1483]
ENSG00000203697	CAPN8	no	no		centrosome	no	no	calpain 8 [Source:HGNC Symbol;Acc:1485]
ENSG00000135773	CAPN9	no	no		centrosome	no	no	calpain 9 [Source:HGNC Symbol;Acc:1486]
ENSG00000105519	CAPS	no	no		NA	no	no	calcyphosine [Source:HGNC Symbol;Acc:1487]
ENSG00000152611	CAPSL	no	no		NA	no	no	calcyphosine-like [Source:HGNC Symbol;Acc:28375]
ENSG00000110619	CARS	no	no		centrosome	no	no	cysteinyl-tRNA synthetase [Source:HGNC Symbol;Acc:1493]
ENSG00000118307	CASC1	no	no		centrosome	no	no	cancer susceptibility candidate 1 [Source:HGNC Symbol;Acc:29599]
ENSG00000159228	CBR1	no	no		centrosome	no	no	carbonyl reductase 1 [Source:HGNC Symbol;Acc:1548]
ENSG00000145439	CBR4	no	no		NA	no	no	carbonyl reductase 4 [Source:HGNC Symbol;Acc:25891]
ENSG00000048342	CC2D2A	216360, 612285, 612284	no		cilium	no	yes	coiled-coil and C2 domain containing 2A [Source:HGNC Symbol;Acc:29253]
ENSG00000163001	CCDC104	no	no		centrosome	no	no	coiled-coil domain containing 104 [Source:HGNC Symbol;Acc:30540]
ENSG00000181378	CCDC108	no	no		centrosome	no	no	coiled-coil domain containing 108 [Source:HGNC Symbol;Acc:25325]
ENSG00000172361	CCDC11	no	no		centrosome	no	no	coiled-coil domain containing 11 [Source:HGNC Symbol;Acc:26530]
ENSG00000103021	CCDC113	no	no		centrosome	no	no	coiled-coil domain containing 113 [Source:HGNC Symbol;Acc:25002]
ENSG00000105479	CCDC114	no	no		centrosome	no	yes	coiled-coil domain containing 114 [Source:HGNC Symbol;Acc:26560]
ENSG00000004766	CCDC132	no	no		centrosome	no	no	coiled-coil domain containing 132 [Source:HGNC Symbol;Acc:25956]
ENSG00000159625	CCDC135	no	no		cilium	no	no	coiled-coil domain containing 135 [Source:HGNC Symbol;Acc:25289]
ENSG00000135205	CCDC146	no	no		centrosome	no	no	coiled-coil domain containing 146 [Source:HGNC Symbol;Acc:29296]
ENSG00000120051	CCDC147	no	no		centrosome	no	no	coiled-coil domain containing 147 [Source:HGNC Symbol;Acc:26676]
ENSG00000198003	CCDC151	no	no		centrosome	no	no	coiled-coil domain containing 151 [Source:HGNC Symbol;Acc:28303]
ENSG00000157856	CCDC164	no	no		centrosome	no	yes	dynein regulatory complex subunit 1 homolog (Chlamydomonas) [Source:HGNC Symbol;Acc:24245]
ENSG00000213085	CCDC19	no	no		centrosome	no	no	coiled-coil domain containing 19 [Source:HGNC Symbol;Acc:17229]
ENSG00000163885	CCDC37	no	no		centrosome	no	yes	coiled-coil domain containing 37 [Source:HGNC Symbol;Acc:26842]
ENSG00000145075	CCDC39	613807	no		cilium	no	yes	coiled-coil domain containing 39 [Source:HGNC Symbol;Acc:25244]
ENSG00000141519	CCDC40	613808	no		cilium	no	yes	coiled-coil domain containing 40 [Source:HGNC Symbol;Acc:26090]
ENSG00000173588	CCDC41	no	no		cilium	no	yes	coiled-coil domain containing 41 [Source:HGNC Symbol;Acc:17966]
ENSG00000161973	CCDC42	no	no		centrosome	no	no	coiled-coil domain containing 42 [Source:HGNC Symbol;Acc:26528]
ENSG00000186710	CCDC42B	no	no		centrosome	no	no	coiled-coil domain containing 42B [Source:HGNC Symbol;Acc:37100]
ENSG00000164051	CCDC51	no	no		centrosome	no	no	coiled-coil domain containing 51 [Source:HGNC Symbol;Acc:25714]
ENSG00000104983	CCDC61	no	no		centrosome	no	no	coiled-coil domain containing 61 [Source:HGNC Symbol;Acc:33629]
ENSG00000173093	CCDC63	no	no		centrosome	no	no	coiled-coil domain containing 63 [Source:HGNC Symbol;Acc:26669]
ENSG00000139537	CCDC65	615504	no		centrosome	no	no	coiled-coil domain containing 65 [Source:HGNC Symbol;Acc:29937]
ENSG00000120647	CCDC77	no	no		cilium	no	no	coiled-coil domain containing 77 [Source:HGNC Symbol;Acc:28203]
ENSG00000162004	CCDC78	no	no		cilium	no	no	coiled-coil domain containing 78 [Source:HGNC Symbol;Acc:14153]
ENSG00000079335	CDC14A	no	no		centrosome	yes	no	cell division cycle 14A [Source:HGNC Symbol;Acc:1718]
ENSG00000081377	CDC14B	no	no		centrosome	yes	no	cell division cycle 14B [Source:HGNC Symbol;Acc:1719]
ENSG00000198752	CDC42BPB	no	no		centrosome	no	no	CDC42 binding protein kinase beta (DMPK-like) [Source:HGNC Symbol;Acc:1738]
ENSG00000170312	CDK1	no	no		centrosome	yes	no	cyclin-dependent kinase 1 [Source:HGNC Symbol;Acc:1722]
ENSG00000185324	CDK10	no	no		centrosome	no	no	cyclin-dependent kinase 10 [Source:HGNC Symbol;Acc:1770]
ENSG00000065883	CDK13	no	no		NA	yes	no	cyclin-dependent kinase 13 [Source:HGNC Symbol;Acc:1733]
ENSG00000058091	CDK14	no	no		centrosome	yes	no	cyclin-dependent kinase 14 [Source:HGNC Symbol;Acc:8883]
ENSG00000138395	CDK15	no	no		centrosome	no	no	cyclin-dependent kinase 15 [Source:HGNC Symbol;Acc:14434]
ENSG00000059758	CDK17	no	no		centrosome	no	no	cyclin-dependent kinase 17 [Source:HGNC Symbol;Acc:8750]
ENSG00000117266	CDK18	no	no		centrosome	no	no	cyclin-dependent kinase 18 [Source:HGNC Symbol;Acc:8751]
ENSG00000155111	CDK19	no	no		centrosome	no	no	cyclin-dependent kinase 19 [Source:HGNC Symbol;Acc:19338]
ENSG00000156345	CDK20	no	no		cilium	yes	no	cyclin-dependent kinase 20 [Source:HGNC Symbol;Acc:21420]
ENSG00000100490	CDKL1	no	no		cilium	yes	no	cyclin-dependent kinase-like 1 (CDC2-related kinase) [Source:HGNC Symbol;Acc:1781]
ENSG00000006837	CDKL3	no	no		centrosome	no	no	cyclin-dependent kinase-like 3 [Source:HGNC Symbol;Acc:15483]
ENSG00000205111	CDKL4	no	no		centrosome	no	no	cyclin-dependent kinase-like 4 [Source:HGNC Symbol;Acc:19287]
ENSG00000153046	CDYL	no	no		centrosome	yes	no	chromodomain protein, Y-like [Source:HGNC Symbol;Acc:1811]
ENSG00000139610	CELA1	no	no		cilium	no	no	chymotrypsin-like elastase family, member 1 [Source:HGNC Symbol;Acc:3308]
ENSG00000142615	CELA2A	no	no		cilium	no	no	chymotrypsin-like elastase family, member 2A [Source:HGNC Symbol;Acc:24609]
ENSG00000215704	CELA2B	no	no		cilium	no	no	chymotrypsin-like elastase family, member 2B [Source:HGNC Symbol;Acc:29995]
ENSG00000075275	CELSR1	no	no		cilium	no	no	cadherin, EGF LAG seven-pass G-type receptor 1 [Source:HGNC Symbol;Acc:1850]
ENSG00000143126	CELSR2	no	no		cilium	no	no	cadherin, EGF LAG seven-pass G-type receptor 2 [Source:HGNC Symbol;Acc:3231]
ENSG00000008300	CELSR3	no	no		cilium	no	no	cadherin, EGF LAG seven-pass G-type receptor 3 [Source:HGNC Symbol;Acc:3230]
ENSG00000116198	CEP104	no	no		centrosome	no	yes	centrosomal protein 104kDa [Source:HGNC Symbol;Acc:24866]
ENSG00000168944	CEP120	no	no		centrosome	no	no	centrosomal protein 120kDa [Source:HGNC Symbol;Acc:26690]
ENSG00000174007	CEP19	no	no		cilium	no	no	centrosomal protein 19kDa [Source:HGNC Symbol;Acc:28209]
ENSG00000126001	CEP250	no	no		centrosome	no	yes	centrosomal protein 250kDa [Source:HGNC Symbol;Acc:1859]
ENSG00000154227	CERS3	no	no		cilium	yes	no	ceramide synthase 3 [Source:HGNC Symbol;Acc:23752]
ENSG00000090661	CERS4	no	no		cilium	yes	no	ceramide synthase 4 [Source:HGNC Symbol;Acc:23747]
ENSG00000139624	CERS5	no	no		cilium	yes	no	ceramide synthase 5 [Source:HGNC Symbol;Acc:23749]
ENSG00000172292	CERS6	no	no		cilium	yes	no	ceramide synthase 6 [Source:HGNC Symbol;Acc:23826]
[truncated: 1,542 more rows]

## Sheet: Table S2
Supplementary Table 2: Information about the communities. Community: community ID N: number of members Name: mnemonic name Super-community: super-community the community belongs to (where available) Ciliary enrich.: Fold of the enrichment of genes localized at the cilium (with respect to the CCCI); in green values significant at FDR < 0.05 Centrosomal enrich.: Fold of the enrichment of genes loca…
Community	N	Name	Super-community	Ciliary enrich	Centrosomal enrich	Nuclear enrich	TFs	GO BP	GO CC	GO MF
1	65	Proteasome	1	0	1.70156	2.11387		anaphase-promoting complex-dependent proteasomal ubiquitin-dependent protein catabolic process; negative regulation of ubiquitin-protein ligase activity involved in mitotic cell cycle; positive regulation of ubiquitin-protein ligase activity involved in mitotic cell cycle; mitosis; spindle organization; cell division; centriole replication	centrosome; centriole; proteasome complex; cytosol; proteasome regulatory particle; proteasome core complex, alpha-subunit complex; spindle pole; nucleus; microtubule organizing center; dynactin complex	threonine-type endopeptidase activity
2	62	Skeletal muscle cytoskeleton	2	0.461912	1.11871	0.554039	COUP,MZF1,NFAT,AREB6	actin filament capping; cardiac muscle contraction	spectrin; filamentous actin; microtubule associated complex; microtubule; stress fiber; muscle thin filament tropomyosin; actin filament	actin binding; structural constituent of muscle; structural constituent of cytoskeleton; actin filament binding; actin monomer binding; calcium ion binding; GTPase activity; GTP binding
3	59	Ribosomes	1	0.901456	0.476594	0.58221		translational elongation; rRNA processing; ribosomal small subunit biogenesis	cytosolic large ribosomal subunit; cytosolic small ribosomal subunit; ribosome; nucleolus; signal recognition particle, endoplasmic reticulum targeting	structural constituent of ribosome; RNA binding
4	48	G-protein complexes	2	0.596637	1.09352	0.817867	CREB,ELK1,GATA,GATA2,AP2REP,MYOD,NFKAPPAB,GCNF,PAX4,RREB1,STAT		heterotrimeric G-protein complex
5	35	Calcium channels and cAMP-dependent protein kinase complexes	1	1.16892	1.12476	1.68247	E2F,ER,FREAC7,GATA,HMX1,HNF1,COUP,LHX3,MYOD,GCNF,MAZR,OCT1,RFX1,AML1,STAT	activation of protein kinase A activity; hormone-mediated signaling pathway	voltage-gated calcium channel complex; cAMP-dependent protein kinase complex; cytosol; soluble fraction; kinesin complex	ATP binding; low voltage-gated calcium channel activity; cAMP-dependent protein kinase activity; cAMP binding; tRNA binding; cAMP-dependent protein kinase regulator activity
6	34	Glycolysis and gluconeogenesis		0.601651	0.992437	0.577318		glycolysis; isocitrate metabolic process; 2-oxoglutarate metabolic process; tricarboxylic acid cycle; gluconeogenesis; fructose 1,6-bisphosphate metabolic process; NADH metabolic process	phosphopyruvate hydratase complex	magnesium ion binding; adenylate kinase activity; fructose-bisphosphate aldolase activity; isocitrate dehydrogenase (NAD+) activity; phosphopyruvate hydratase activity; NAD or NADH binding; IMP dehydrogenase activity; adenylosuccinate synthase activity; glutamate dehydrogenase activity; glutamate dehydrogenase [NAD(P)+] activity; isocitrate dehydrogenase (NADP+) activity; transketolase activity; …
7	31	Spliceosome and protein translation	1	0.659875	1.08848	3.79912	NFY	RNA splicing; mRNA processing; mRNA splice site selection; CRD-mediated mRNA stabilization	spliceosomal complex; eukaryotic translation initiation factor 3 complex; heterogeneous nuclear ribonucleoprotein complex; U5 snRNP; CRD-mediated mRNA stability complex; nuclear speck	RNA binding; nucleotide binding; translation initiation factor activity; protein binding
8	28	Cytochrome P450 and glutathione-S-transferase isoenzymes		0.730576	1.2051	0	HNF1	metabolic process; exogenous drug catabolic process; oxidative demethylation; monoterpenoid metabolic process	microsome; endoplasmic reticulum membrane; cytoplasm	glutathione transferase activity; oxygen binding; heme binding; electron carrier activity; aromatase activity; caffeine oxidase activity; steroid hydroxylase activity; oxidoreductase activity, acting on paired donors, with incorporation or reduction of molecular oxygen, reduced flavin or flavoprotein as one donor, and incorporation of one atom of oxygen; demethylase activity; 4-hydroxyacetophenon…
9	26	Actin cytoskeleton	2	0.472064	1.5141	0.754954	GATA2	cellular component movement	Arp2/3 protein complex	ephrin receptor activity; non-membrane spanning protein tyrosine kinase activity
10	24	Nucleotide biosynthetic enzymes		0.852338	0.859193	0.817867		GTP biosynthetic process; UTP biosynthetic process; CTP biosynthetic process; glycolysis		nucleoside diphosphate kinase activity; L-lactate dehydrogenase activity; guanylate cyclase activity
11	24	Protein folding	1	0	0.702976	2.24913	CREBP1,c-MYC, MAX1,YY1	protein folding	chaperonin-containing T-complex; nuclear pore; protein phosphatase type 2A complex	unfolded protein binding; armadillo repeat domain binding; protein phosphatase 2A binding
12	23	ATP synthesis; epidermis development		0	0.815045	0.64007	AML1	ATP synthesis coupled proton transport; epidermis development	keratin filament; proton-transporting V-type ATPase, V1 domain; vacuolar proton-transporting V-type ATPase complex	proton-transporting ATPase activity, rotational mechanism; hydrogen-exporting ATPase activity, phosphorylative mechanism; hydrogen ion transporting ATP synthase activity, rotational mechanism; structural constituent of cytoskeleton; inorganic diphosphatase activity
13	19	Mitosis	1	0.645983	1.38129	3.09929		mitosis; cell division	condensed chromosome kinetochore; kinetochore; microtubule; spindle pole; Nup107-160 complex; cytoplasmic dynein complex	microtubule motor activity
14	14	Mitochondrial matrix and metabolic enzymes		1.46115	0.535601	0			mitochondrial matrix; fatty acid beta-oxidation multienzyme complex	3-hydroxyacyl-CoA dehydrogenase activity; acetyl-CoA C-acyltransferase activity; enoyl-CoA hydratase activity; long-chain-enoyl-CoA hydratase activity; long-chain-3-hydroxyacyl-CoA dehydrogenase activity; acetate-CoA ligase activity
15	14	cAMP and cGMP signaling transduction		0.584461	1.6068	0	ER,GATA,LHX3,NKX3A,GCNF	cAMP catabolic process; signal transduction		3',5'-cyclic-AMP phosphodiesterase activity; metal ion binding; calmodulin-dependent cyclic-nucleotide phosphodiesterase activity; 3',5'-cyclic-GMP phosphodiesterase activity; two-component response regulator activity; nucleoside-diphosphatase activity
16	12	Potassium channel complex		2.04561	0.624868	0		potassium ion transport	voltage-gated potassium channel complex	inward rectifier potassium channel activity; delayed rectifier potassium channel activity; G-protein activated inward rectifier potassium channel activity
17	11	Mitochondrial ATP synthesis		0.743859	0.511255	0.892219		mitochondrial ATP synthesis coupled proton transport	mitochondrial proton-transporting ATP synthase complex, catalytic core F(1)	hydrogen ion transporting ATP synthase activity, rotational mechanism; proton-transporting ATPase activity, rotational mechanism; eukaryotic cell surface binding
18	11	Ubiquitin ligase and histone acetyltransferase complexes	1	1.85965	0.681674	3.12277		histone H2A acetylation; histone H4 acetylation	Cul3-RING ubiquitin ligase complex; NuA4 histone acetyltransferase complex; MLL1 complex	ubiquitin-protein ligase activity
19	10	Alcohol and aldehyde dehydrogenases		0.409122	1.68714	0		ethanol oxidation; oxidation reduction; cellular aldehyde metabolic process; retinoid metabolic process		alcohol dehydrogenase activity, zinc-dependent; zinc ion binding; aldehyde dehydrogenase [NAD(P)+] activity; alcohol dehydrogenase (NAD) activity; retinol binding; ethanol binding
20	9	Ciliary motility		3.63664	0.208289	0	GCNF	ciliary or flagellar motility; microtubule-based movement	axonemal dynein complex; cilium axoneme; microtubule	microtubule motor activity; ATPase activity
21	8	Ribosomes 2		0	0.234325	1.2268		translational elongation		structural constituent of ribosome
22	8	Glutathione metabolic enzymes		0	1.8746	0.6134		glutathione metabolic process; hydrogen peroxide catabolic process; oxidation reduction; response to selenium ion; response to symbiotic bacterium; negative regulation of inflammatory response to antigenic stimulus; interaction with symbiont		glutathione peroxidase activity; glutathione binding; gamma-glutamyltransferase activity; selenium binding
23	8	Kinases and phosphatases	2	0.511403	1.64028	0.6134			phosphorylase kinase complex	scavenger receptor activity; phosphorylase kinase activity; nucleoside-triphosphate diphosphatase activity; phosphodiesterase I activity; nucleotide diphosphatase activity
24	7	Mitochondrial transmembrane transport		1.16892	0	0		transmembrane transport; anion transport	mitochondrial outer membrane; mitochondrial nucleoid; mitochondrial inner membrane; pore complex	porin activity; voltage-gated anion channel activity; adenine transmembrane transporter activity; ATP:ADP antiporter activity
25	7	Tubulin		0	0.803401	0		microtubule-based movement; protein polymerization	microtubule	GTPase activity; GTP binding; structural molecule activity
26	6	Cholinergic receptors		4.09122	0	0	ER	behavioral response to nicotine; synaptic transmission, cholinergic; synaptic transmission involved in micturition; ion transport; locomotory behavior	nicotinic acetylcholine-gated receptor-channel complex; postsynaptic membrane; cell junction; dendrite	acetylcholine receptor activity; nicotinic acetylcholine-activated cation-selective channel activity
27	6	BBSome		1.36374	1.24974	0		fat cell differentiation; melanosome transport; heart looping; visual perception; cilium morphogenesis; pigment granule aggregation in cell center; regulation of cilium beat frequency involved in ciliary motility; brain morphogenesis	BBSome; cilium membrane; microtubule basal body; motile secondary cilium
28	6	Sphingomyelin synthase		2.72748	0.312434	0			integral to Golgi membrane	sphingomyelin synthase activity; ceramide cholinephosphotransferase activity
29	6	Histone clusters		0	0	4.9072		nucleosome assembly; defense response to bacterium	nucleosome	DNA binding
30	6	MAP kinase signaling	2	0.681871	1.56217	3.27147				JUN kinase activity
31	5	Proteasome 2		0.818245	1.49968	1.96288		ER-associated protein catabolic process	proteasome complex	polyubiquitin binding
32	5	mRNA processing		1.63649	0.374921	2.94432
33	5	Membrane docking and fusion		0	1.8746	0			synaptobrevin 2-SNAP-25-syntaxin-1a-complexin I complex; cell junction; synaptobrevin 2-SNAP-25-syntaxin-1a complex
34	5	ER/Golgi vesicular transport		0	1.49968	0		COPI coating of Golgi vesicle; retrograde vesicle-mediated transport, Golgi to ER; intra-Golgi vesicle-mediated transport	COPI vesicle coat	structural molecule activity
35	5	Chaperones		0	1.49968	0
36	5	Protein kinase CK2 complex		0	1.12476	0.98144		Wnt receptor signaling pathway	protein kinase CK2 complex
37	5	Acetyl-CoA enzymes		1.63649	0.749841	0				FAD binding; acetyl-CoA C-acetyltransferase activity
38	5	Malate metabolic process/folic acid biosynthetic process		0	1.12476	0		malate metabolic process; folic acid and derivative biosynthetic process		malate dehydrogenase (oxaloacetate-decarboxylating) (NADP+) activity; formate-tetrahydrofolate ligase activity; NAD or NADH binding
39	5	Myosin complex	2	0	1.12476	0.98144			unconventional myosin complex
40	4			0	0.937302	0
41	4			0	0.468651	0
42	4			2.04561	0.937302	4.9072
43	4			3.06842	0	4.9072
44	4			0	1.8746	0
45	4			0	0.937302	0
46	4			0	1.8746	0
47	4			0	1.8746	0
48	4			0	1.8746	1.2268
49	4			3.06842	0.468651	4.9072
50	4			0	1.8746	0
51	4			1.02281	0.937302	1.2268
52	4			0	1.40595	1.2268
53	4			0	0	4.9072
54	4			1.02281	1.40595	0
55	4			0	1.40595	0
56	4			0	1.40595	0
57	3			0	1.8746	1.63573
58	3		2	0	1.24974	0
59	3			0	1.8746	3.27147
60	3			0	1.8746	0
61	3			1.36374	0	0
62	3		2	0	1.8746	4.9072
63	3			0	1.8746	0
64	3		2	0	0.624868	1.63573
65	3			0	0.624868	0
66	3			0	1.8746	4.9072
67	3			1.36374	1.24974	0
68	3			4.09122	0	0
69	3			0	1.8746	0
70	3			1.36374	1.24974	0
71	3			2.72748	0.624868	0
72	3		1	1.36374	1.24974	3.27147
73	3			0	1.24974	0
74	3			0	1.24974	0
75	3			1.36374	0.624868	1.63573
76	3			0	1.8746	0
77	3			0	1.24974	0
78	3			4.09122	0	4.9072
79	3			0	1.8746	0
80	3			0	1.24974	1.63573
81	3			2.72748	0	3.27147
82	3			1.36374	0	1.63573
83	3			2.72748	0.624868	0
84	3			2.72748	0.624868	0
85	3			2.72748	0.624868	1.63573
86	3			2.72748	0.624868	0
87	3			1.36374	1.24974	3.27147
88	3			0	0.624868	0
89	3			0	1.8746	0
90	3			0	0	1.63573

## Sheet: IS values
IS scores. The number of connections of each community pair (CommA versus CommB) was compared (the score is symmetrical)
CommA	CommB	IS score
COMM_1	COMM_1	-10.0294
COMM_1	COMM_2	-13.3043
COMM_1	COMM_4	-12.8832
COMM_1	COMM_5	-13.5628
COMM_1	COMM_7	-14.0775
COMM_1	COMM_9	-14.4893
COMM_1	COMM_10	-15.3256
COMM_1	COMM_11	-12.9742
COMM_1	COMM_13	-10.7947
COMM_1	COMM_18	-13.8523
COMM_1	COMM_25	-12.484
COMM_1	COMM_31	-9.99578
COMM_1	COMM_36	-14.4501
COMM_1	COMM_39	-14.4501
COMM_1	COMM_41	-14.227
COMM_1	COMM_43	-14.227
COMM_1	COMM_51	-12.4352
COMM_1	COMM_54	-13.5338
COMM_1	COMM_57	-9.63524
COMM_1	COMM_58	-12.8407
COMM_1	COMM_59	-11.7421
COMM_1	COMM_60	-12.8407
COMM_1	COMM_62	-13.9393
COMM_1	COMM_63	-12.8407
COMM_1	COMM_66	-12.553
COMM_1	COMM_72	-13.2462
COMM_1	COMM_74	-13.9393
COMM_1	COMM_81	-13.9393
COMM_2	COMM_2	-11.1905
COMM_2	COMM_4	-12.3471
COMM_2	COMM_5	-12.2712
COMM_2	COMM_9	-11.9572
COMM_2	COMM_18	-15.1913
COMM_2	COMM_21	-14.1797
COMM_2	COMM_23	-14.8729
COMM_2	COMM_25	-14.0462
COMM_2	COMM_30	-12.2826
COMM_2	COMM_39	-11.6948
COMM_2	COMM_42	-12.7934
COMM_2	COMM_54	-14.1797
COMM_2	COMM_58	-11.6948
COMM_2	COMM_60	-13.892
COMM_2	COMM_62	-12.2826
COMM_2	COMM_63	-13.892
COMM_2	COMM_64	-11.9461
COMM_2	COMM_69	-11.6948
COMM_2	COMM_72	-13.1989
COMM_2	COMM_79	-13.892
COMM_2	COMM_80	-12.7934
COMM_2	COMM_84	-13.1989
COMM_2	COMM_86	-13.892
COMM_3	COMM_1	-13.4525
COMM_3	COMM_2	-15.4847
COMM_3	COMM_3	-9.45241
COMM_3	COMM_4	-15.0056
COMM_3	COMM_5	-15.606
COMM_3	COMM_6	-14.4784
COMM_3	COMM_7	-11.2726
COMM_3	COMM_10	-14.8233
COMM_3	COMM_11	-15.9219
COMM_3	COMM_12	-15.1862
COMM_3	COMM_13	-15.6883
COMM_3	COMM_18	-15.1417
COMM_3	COMM_21	-9.23979
COMM_3	COMM_24	-14.6898
COMM_3	COMM_35	-14.3533
COMM_3	COMM_40	-14.1301
COMM_3	COMM_54	-13.437
COMM_3	COMM_57	-12.7438
COMM_3	COMM_72	-13.8425
COMM_3	COMM_73	-12.0507
COMM_4	COMM_4	-11.4389
COMM_4	COMM_5	-12.3317
COMM_4	COMM_15	-11.3924
COMM_4	COMM_18	-13.5491
COMM_4	COMM_23	-11.3588
COMM_4	COMM_25	-14.4834
COMM_4	COMM_28	-14.3293
COMM_4	COMM_30	-12.132
COMM_4	COMM_39	-11.4389
COMM_4	COMM_47	-12.5375
COMM_4	COMM_51	-12.3144
COMM_4	COMM_58	-10.8635
COMM_4	COMM_59	-13.6361
COMM_4	COMM_62	-11.6902
COMM_4	COMM_64	-11.6902
COMM_4	COMM_65	-10.5451
COMM_4	COMM_68	-12.5375
COMM_4	COMM_72	-11.5567
COMM_4	COMM_74	-12.5375
COMM_4	COMM_78	-12.943
COMM_5	COMM_5	-11.3111
COMM_5	COMM_28	-14.0134
COMM_5	COMM_30	-12.9148
COMM_5	COMM_54	-12.9148
COMM_5	COMM_56	-12.9148
COMM_5	COMM_57	-13.3203
COMM_5	COMM_58	-12.2217
COMM_5	COMM_59	-11.7108
COMM_5	COMM_62	-12.6271
COMM_5	COMM_64	-12.2217
COMM_5	COMM_65	-10.4299
COMM_5	COMM_68	-11.5285
COMM_5	COMM_72	-11.5285
COMM_5	COMM_79	-13.3203
COMM_6	COMM_4	-13.2307
COMM_6	COMM_5	-15.0549
COMM_6	COMM_6	-10.7492
COMM_6	COMM_14	-12.3468
COMM_6	COMM_15	-10.3099
COMM_6	COMM_22	-12.8858
COMM_6	COMM_23	-13.579
COMM_6	COMM_38	-13.8021
COMM_6	COMM_61	-10.4009
COMM_6	COMM_67	-11.2118
COMM_6	COMM_89	-11.905
COMM_7	COMM_2	-15.5343
COMM_7	COMM_4	-15.2783
COMM_7	COMM_7	-9.88883
COMM_7	COMM_11	-14.5852
COMM_7	COMM_13	-11.9537
COMM_7	COMM_21	-13.4866
COMM_7	COMM_32	-11.4071
COMM_7	COMM_36	-11.5125
COMM_7	COMM_40	-10.4909
COMM_7	COMM_41	-10.8475
COMM_7	COMM_42	-13.4866
COMM_7	COMM_48	-13.4866
COMM_7	COMM_59	-13.1989
COMM_7	COMM_62	-13.1989
COMM_7	COMM_72	-12.5058
COMM_7	COMM_77	-12.1003
COMM_8	COMM_8	-9.43631
COMM_8	COMM_19	-9.17119
COMM_8	COMM_22	-9.13631
COMM_8	COMM_30	-13.7903
COMM_9	COMM_4	-11.3768
COMM_9	COMM_5	-12.1475
COMM_9	COMM_9	-10.6181
COMM_9	COMM_18	-13.2237
COMM_9	COMM_21	-14.0038
COMM_9	COMM_30	-12.1067
COMM_9	COMM_36	-12.4352
COMM_9	COMM_39	-12.1475
COMM_9	COMM_43	-11.9244
COMM_9	COMM_51	-13.3107
COMM_9	COMM_57	-12.3299
COMM_9	COMM_62	-11.2313
COMM_9	COMM_64	-11.9244
COMM_9	COMM_68	-11.4136
COMM_9	COMM_69	-11.9244
COMM_9	COMM_78	-13.023
COMM_9	COMM_90	-13.023
COMM_10	COMM_4	-12.1046
COMM_10	COMM_6	-10.5504
COMM_10	COMM_10	-10.0252
COMM_10	COMM_13	-13.4025
COMM_10	COMM_14	-12.1808
COMM_10	COMM_15	-10.1793
COMM_10	COMM_38	-10.4093
COMM_10	COMM_52	-13.2307
COMM_10	COMM_59	-11.8444
COMM_11	COMM_2	-15.9715
COMM_11	COMM_4	-13.0075
COMM_11	COMM_5	-13.3203
COMM_11	COMM_6	-14.6776
COMM_11	COMM_11	-10.0388
COMM_11	COMM_13	-11.6107
COMM_11	COMM_18	-13.5491
COMM_11	COMM_30	-13.6361
COMM_11	COMM_42	-13.2307
COMM_11	COMM_51	-9.89845
COMM_11	COMM_57	-12.943
COMM_11	COMM_59	-12.943
COMM_11	COMM_60	-10.0526
COMM_11	COMM_62	-11.8444
COMM_11	COMM_64	-12.943
COMM_11	COMM_72	-12.2498
COMM_11	COMM_80	-11.8444
COMM_12	COMM_4	-13.5936
COMM_12	COMM_5	-15.3571
COMM_12	COMM_9	-15.0599
COMM_12	COMM_12	-10.1415
COMM_12	COMM_17	-11.4916
COMM_13	COMM_2	-13.253
COMM_13	COMM_4	-12.5916
COMM_13	COMM_5	-13.7798
COMM_13	COMM_12	-14.0531
COMM_13	COMM_13	-9.86383
COMM_13	COMM_18	-14.0086
COMM_13	COMM_23	-12.5916
COMM_13	COMM_25	-11.2541
COMM_13	COMM_27	-13.4025
COMM_13	COMM_39	-12.527
COMM_13	COMM_53	-12.997
COMM_13	COMM_58	-11.6107
COMM_13	COMM_59	-10.1444
COMM_13	COMM_63	-10.9176
COMM_13	COMM_66	-11.6107
COMM_13	COMM_72	-12.0162
COMM_14	COMM_14	-10.2067
COMM_14	COMM_17	-13.0101
COMM_14	COMM_19	-11.8162
COMM_14	COMM_37	-9.33128
COMM_14	COMM_38	-10.6122
COMM_14	COMM_55	-11.9985
COMM_14	COMM_80	-11.3054
COMM_15	COMM_15	-10.7664
COMM_16	COMM_4	-15.0224
COMM_16	COMM_16	-9.44646
COMM_17	COMM_17	-10.204
COMM_17	COMM_22	-12.4505
COMM_17	COMM_36	-12.6736
COMM_17	COMM_82	-12.1628
COMM_18	COMM_18	-10.2432
COMM_18	COMM_78	-11.0642
COMM_19	COMM_19	-9.97564
COMM_20	COMM_20	-9.47723
COMM_21	COMM_5	-14.3011
COMM_21	COMM_15	-13.3848
COMM_21	COMM_21	-9.82945
COMM_21	COMM_28	-12.5375
COMM_21	COMM_72	-11.8444
COMM_22	COMM_22	-10.3403
COMM_22	COMM_62	-11.8444
COMM_22	COMM_67	-10.0526
COMM_23	COMM_23	-10.4273
COMM_23	COMM_39	-11.662
COMM_23	COMM_58	-10.7457
COMM_23	COMM_72	-11.8444
COMM_24	COMM_24	-10.0732
COMM_24	COMM_51	-11.9985
COMM_25	COMM_25	-10.1602
COMM_25	COMM_63	-10.1014
COMM_26	COMM_26	-9.54177
COMM_27	COMM_27	-9.54177
COMM_28	COMM_28	-9.61076
COMM_29	COMM_29	-9.61076
COMM_30	COMM_30	-10.1704
COMM_30	COMM_62	-10.8635
COMM_30	COMM_64	-9.94724
COMM_30	COMM_81	-11.5567
COMM_31	COMM_31	-9.58259
COMM_32	COMM_32	-9.58259
COMM_33	COMM_22	-12.3552
COMM_33	COMM_33	-9.58259
COMM_33	COMM_50	-11.662
COMM_34	COMM_34	-9.58259
COMM_34	COMM_57	-11.3744
COMM_34	COMM_70	-10.2757
COMM_34	COMM_74	-11.3744
COMM_35	COMM_35	-9.58259
COMM_35	COMM_73	-10.6812
COMM_36	COMM_36	-9.68795
COMM_36	COMM_40	-11.662
COMM_37	COMM_37	-9.93927
COMM_37	COMM_55	-10.9689
COMM_38	COMM_38	-9.93927
COMM_39	COMM_39	-10.0934
COMM_39	COMM_58	-10.2757
COMM_40	COMM_40	-9.64713
COMM_40	COMM_41	-11.4389
COMM_41	COMM_41	-9.64713
COMM_42	COMM_42	-9.64713
COMM_42	COMM_57	-11.1512
COMM_42	COMM_87	-11.1512
COMM_43	COMM_43	-9.64713
COMM_44	COMM_44	-9.64713
COMM_45	COMM_45	-9.64713
COMM_46	COMM_46	-9.64713
COMM_47	COMM_47	-9.64713
COMM_48	COMM_48	-9.64713
COMM_49	COMM_49	-9.64713
COMM_50	COMM_50	-9.64713
COMM_51	COMM_51	-9.82945
COMM_51	COMM_55	-11.4389
COMM_51	COMM_60	-11.1512
COMM_51	COMM_62	-11.1512
COMM_51	COMM_72	-11.1512
COMM_51	COMM_81	-11.1512
COMM_52	COMM_52	-9.82945
COMM_53	COMM_53	-9.82945
COMM_54	COMM_54	-10.0526
COMM_55	COMM_55	-10.0526
COMM_56	COMM_56	-10.0526
COMM_57	COMM_57	-9.76491
COMM_57	COMM_66	-10.8635
COMM_57	COMM_78	-10.8635
COMM_58	COMM_58	-9.76491
COMM_58	COMM_65	-9.76491
COMM_59	COMM_59	-9.76491
COMM_60	COMM_60	-9.76491
COMM_61	COMM_61	-9.76491
COMM_62	COMM_62	-9.76491
COMM_63	COMM_63	-9.76491
COMM_64	COMM_64	-9.76491
COMM_64	COMM_72	-10.8635
COMM_65	COMM_65	-9.76491
COMM_66	COMM_54	-11.1512
COMM_66	COMM_66	-9.76491
COMM_66	COMM_87	-10.8635
COMM_67	COMM_67	-9.76491
COMM_68	COMM_68	-9.76491
COMM_69	COMM_69	-9.76491
COMM_70	COMM_70	-9.76491
COMM_71	COMM_71	-9.76491
COMM_72	COMM_72	-9.76491
COMM_73	COMM_73	-9.76491
COMM_74	COMM_74	-9.76491
COMM_74	COMM_90	-10.8635
COMM_75	COMM_56	-10.4581
COMM_75	COMM_75	-9.76491
COMM_76	COMM_76	-9.76491
COMM_77	COMM_77	-9.76491
COMM_78	COMM_78	-9.76491
COMM_79	COMM_79	-9.76491
COMM_80	COMM_80	-9.76491
COMM_81	COMM_81	-9.76491
COMM_82	COMM_82	-9.76491
COMM_83	COMM_83	-9.76491
COMM_84	COMM_84	-9.76491
COMM_85	COMM_85	-9.76491
COMM_86	COMM_86	-9.76491
COMM_87	COMM_87	-9.76491
COMM_88	COMM_88	-9.76491
COMM_89	COMM_89	-9.76491
COMM_90	COMM_90	-9.76491
